# Supplementary material for: [N,N′-Bis(2,3,4-trimeth­oxy­benzyl­idene)­ethane-1,2-diamine-κ2 N,N′]dibromido­mercury(II)
Source: Acta Crystallogr Sect E Struct Rep Online. 2012 Jul 10;68(Pt 8):m1044. doi: 10.1107/S1600536812030577 (PMC3414113; doi:10.1107/S1600536812030577)
Supplement: Supplementary file 1 [file e-68-m1044-sup1.cif]

##############################################################################
#                                                                            #
# This CIF contains the data in a paper accepted for publication in          #
# Acta Crystallographica Section E. It conforms to the requirements of       #
# Notes for Authors for Acta Crystallographica Section E, and has been       #
# peer reviewed under the auspices of the IUCr Commission on Journals.       #
#                                                                            #
# Full details of the Crystallographic Information File format               #
# are given in the paper "The Crystallographic Information File (CIF):       #
# a New Standard Archive File for Crystallography" by S. R. Hall, F. H.      #
# Allen and I. D. Brown [Acta Cryst. (1991), A47, 655-685].                  #
#                                                                            #
# The current version of the core CIF dictionary is obtainable from          #
# ftp://ftp.iucr.org/pub/cif_core.dic.                                       #
#                                                                            #
# Software is freely available for graphical display of the structure(s)     #
# in this CIF. For information consult the CIF software page                 #
# http://www.iucr.org/resources/cif/software.                                #
#                                                                            #
# This file may be used for bona fide research purposes within the           #
# scientific community so long as proper attribution is given to the journal # 
# article from which it was obtained.                                        #
#                                                                            #
##############################################################################
data_global
_audit_creation_method     'Jana2006 Version : 08/10/2010'
_journal_date_recd_electronic     2012-06-21
_journal_date_accepted     2012-07-04
_journal_name_full     'Acta Crystallographica, Section E'
_journal_year     2012
_journal_volume     68
_journal_issue      8
_journal_page_first     m1044
_journal_page_last     m1044
_journal_paper_category     QM
_journal_paper_doi     10.1107/S1600536812030577
_journal_coeditor_code     WM2653
_publ_contact_author_name     'Karla  Fejfarov\'a'
_publ_contact_author_address
;
Institute of Physics
Na Slovance 2
182 21 Praha 8
Czech Republic
;
_publ_contact_author_email     fejfarov@fzu.cz
_publ_contact_author_fax     '+420 233 343 184'
_publ_contact_author_phone     '+420 220 318 470'
_publ_section_title
;\
[<i>N</i>,<i>N</i>'-Bis(2,3,4-trimethoxybenzylidene)ethane-1,2-\
diamine-\k^2^<i>N</i>,<i>N</i>']dibromidomercury(II)
;
loop_
    _publ_author_name
    _publ_author_address
    'Khalaji, Aliakbar Dehno'
;
Department of Chemistry
Faculty of Science
Golestan University
Gorgan
Iran
;
    'Du\<sek, Michal'
;
Institute of Physics
Na Slovance 2
182 21 Prague 8
Czech Republic
;
    'Fejfarov\'a, Karla'
;
Institute of Physics
Na Slovance 2
182 21 Prague 8
Czech Republic
;
data_I
_chemical_name_systematic
;
[<i>N</i>,<i>N</i>'-Bis(2,3,4-trimethoxybenzylidene)ethane-1,2-
diamine-\k^2^<i>N</i>,<i>N</i>']dibromidomercury(II)
;
_chemical_name_common     ?
_chemical_formula_moiety     'C22 H28 Br2 Hg N2 O6'
_chemical_formula_sum     'C22 H28 Br2 Hg N2 O6'
_chemical_formula_structural     ?
_chemical_formula_analytical     ?
_chemical_formula_iupac     '[Hg Br2 (C22 H28 N2 O6)]'
_chemical_formula_weight     776.85
_chemical_melting_point     ?
_symmetry_cell_setting     triclinic
_symmetry_space_group_name_H-M     'P -1'
_symmetry_space_group_name_Hall     '-P 1'
loop_
    _symmetry_equiv_pos_site_id
    _symmetry_equiv_pos_as_xyz
    1 x,y,z
    2 -x,-y,-z
_cell_length_a     7.78470(10)
_cell_length_b     7.7944(2)
_cell_length_c     21.1957(8)
_cell_angle_alpha     93.487(2)
_cell_angle_beta     93.163(2)
_cell_angle_gamma     96.912(2)
_cell_volume     1271.84(6)
_cell_formula_units_Z     2
_cell_measurement_reflns_used     8498
_cell_measurement_theta_min     2.86
_cell_measurement_theta_max     26.31
_cell_measurement_temperature     150
_cell_special_details     ?
_exptl_crystal_description     plate
_exptl_crystal_colour     colourless
_exptl_crystal_size_max     0.227
_exptl_crystal_size_mid     0.159
_exptl_crystal_size_min     0.057
_exptl_crystal_density_diffrn     2.0279
_exptl_crystal_density_meas     ?
_exptl_crystal_density_method     'not measured'
_exptl_crystal_F_000     744
_exptl_absorpt_coefficient_mu     9.252
_exptl_absorpt_correction_type     analytical
_exptl_absorpt_process_details     '(CrysAlis PRO; Agilent, 2011)'
_exptl_absorpt_correction_T_min     0.268
_exptl_absorpt_correction_T_max     0.694
_exptl_special_details     ?
_diffrn_ambient_temperature     150
_diffrn_radiation_type     'Mo K\a'
_diffrn_radiation_wavelength     0.7107
_diffrn_radiation_source     'X-ray tube'
_diffrn_radiation_monochromator     'graphite'
_diffrn_measurement_device_type
;
Agilent Xcalibur diffractometer with an Atlas (Gemini ultra Cu) detector
;
_diffrn_measurement_device     'four-cycle diffractometer'
_diffrn_measurement_method     'Rotation method data acquisition using \w scans'
_diffrn_detector_area_resol_mean     10.3784
_diffrn_reflns_number     16635
_diffrn_reflns_av_R_equivalents     0.0352
_diffrn_reflns_av_sigmaI/netI     0.0354
_diffrn_reflns_theta_min     2.87
_diffrn_reflns_theta_max     26.39
_diffrn_reflns_theta_full     26.39
_diffrn_measured_fraction_theta_max     0.99
_diffrn_measured_fraction_theta_full     0.99
_diffrn_reflns_limit_h_min     -9
_diffrn_reflns_limit_h_max     9
_diffrn_reflns_limit_k_min     -9
_diffrn_reflns_limit_k_max     9
_diffrn_reflns_limit_l_min     -26
_diffrn_reflns_limit_l_max     26
_diffrn_reflns_reduction_process
;
Integration of the CCD images was done by program CrysAlis PRO
(Agilent, 2011). The same program was used for indexing of the
crystal shape and absorption correction.
;
_refine_special_details
;
The refinement was carried out against all reflections. The conventional
<i>R</i>-factor is always based on <i>F</i>. The goodness of fit as well as
the weighted <i>R</i>-factor are based on <i>F</i> and <i>F</i>^2^ for
refinement carried out on <i>F</i> and <i>F</i>^2^, respectively. The
threshold expression is used only for calculating <i>R</i>-factors <i>etc</i>.
and it is not relevant to the choice of reflections for refinement.
The program used for refinement, Jana2006, uses the weighting scheme based on
the experimental expectations, see _refine_ls_weighting_details, that does not
force <i>S</i> to be one. Therefore the values of <i>S</i> are usually larger
than the ones from the <i>SHELX</i> program.
;
_reflns_number_total     5193
_reflns_number_gt     4391
_reflns_threshold_expression     I>3\s(I)
_refine_ls_structure_factor_coef     Fsqd
_refine_ls_R_factor_all     0.0556
_refine_ls_R_factor_gt     0.0435
_refine_ls_wR_factor_gt     0.1203
_refine_ls_wR_factor_ref     0.1252
_refine_ls_goodness_of_fit_ref     1.76
_refine_ls_restrained_S_all     ?
_refine_ls_number_reflns     5193
_refine_ls_number_parameters     299
_refine_ls_number_restraints     0
_refine_ls_number_constraints     112
_refine_ls_hydrogen_treatment     constr
_refine_ls_weighting_scheme     sigma
_refine_ls_weighting_details     'w=1/(\s^2^(I)+0.0016I^2^)'
_refine_ls_shift/su_max     0.0071
_refine_ls_shift/su_mean     0.0005
_refine_diff_density_max     1.46
_refine_diff_density_min     -1.48
_refine_ls_extinction_method     'none'
_refine_ls_extinction_coef     ?
_refine_ls_abs_structure_details     ?
_refine_ls_abs_structure_Flack     ?
_refine_ls_abs_structure_Rogers     ?
loop_
    _atom_type_symbol
    _atom_type_scat_dispersion_real
    _atom_type_scat_dispersion_imag
    _atom_type_scat_source
    C 0.003 0.002 'International Tables Vol C tables 4.2.6.8 and 6.1.1.1'
    H 0.000 0.000 'International Tables Vol C tables 4.2.6.8 and 6.1.1.1'
    Hg -2.389 9.227 'International Tables Vol C tables 4.2.6.8 and 6.1.1.1'
    Br -0.290 2.460 'International Tables Vol C tables 4.2.6.8 and 6.1.1.1'
    N 0.006 0.003 'International Tables Vol C tables 4.2.6.8 and 6.1.1.1'
    O 0.011 0.006 'International Tables Vol C tables 4.2.6.8 and 6.1.1.1'
_computing_data_collection     'CrysAlis PRO (Agilent, 2011)'
_computing_cell_refinement     'CrysAlis PRO (Agilent, 2011)'
_computing_data_reduction     'CrysAlis PRO (Agilent, 2011)'
_computing_structure_solution     'SIR2002 (Burla <i>et al.</i>, 2003)'
_computing_structure_refinement
                                 'JANA2006 (Pet\<r\'i\<cek <i>et al.</i>, 2006)'
_computing_molecular_graphics     'DIAMOND (Brandenburg & Putz, 2005)'
_computing_publication_material
                                 'JANA2006 (Pet\<r\'i\<cek <i>et al.</i>, 2006)'
loop_
    _atom_site_type_symbol
    _atom_site_label
    _atom_site_fract_x
    _atom_site_fract_y
    _atom_site_fract_z
    _atom_site_U_iso_or_equiv
    _atom_site_adp_type
    _atom_site_calc_flag
    _atom_site_refinement_flags
    _atom_site_occupancy
    _atom_site_symmetry_multiplicity
    _atom_site_disorder_assembly
    _atom_site_disorder_group
    Hg Hg1 0.37072(5) 0.63869(6) 0.25091(3) 0.04023(14) Uani d . 1 2 . .
    Br Br1 0.51422(17) 0.90658(15) 0.20946(8) 0.0588(5) Uani d . 1 2 . .
    Br Br2 0.09847(15) 0.50076(19) 0.29179(8) 0.0632(5) Uani d . 1 2 . .
    O O1 0.9444(9) 0.9090(11) 0.3853(4) 0.049(3) Uani d . 1 2 . .
    O O2 0.8619(10) 1.2308(10) 0.4242(4) 0.049(3) Uani d . 1 2 . .
    O O3 0.5366(11) 1.2813(12) 0.4428(4) 0.056(3) Uani d . 1 2 . .
    O O4 0.1026(9) 0.0570(9) 0.1171(4) 0.038(2) Uani d . 1 2 . .
    O O5 -0.2179(10) 0.1352(9) 0.0797(4) 0.046(3) Uani d . 1 2 . .
    O O6 -0.2707(9) 0.4636(10) 0.0597(4) 0.044(3) Uani d . 1 2 . .
    N N1 0.5962(12) 0.5309(11) 0.3140(4) 0.042(3) Uani d . 1 2 . .
    N N2 0.4779(10) 0.4141(10) 0.1887(4) 0.031(3) Uani d . 1 2 . .
    C C1 0.6352(14) 0.3621(17) 0.2877(6) 0.052(4) Uani d . 1 2 . .
    C C2 0.6924(14) 0.6232(15) 0.3559(6) 0.045(4) Uani d . 1 2 . .
    C C3 0.6465(14) 0.7939(15) 0.3827(5) 0.043(4) Uani d . 1 2 . .
    C C4 0.7755(15) 0.9297(16) 0.3960(5) 0.044(4) Uani d . 1 2 . .
    C C5 0.7351(14) 1.0908(16) 0.4156(6) 0.046(4) Uani d . 1 2 . .
    C C6 0.5619(15) 1.1177(15) 0.4235(6) 0.042(4) Uani d . 1 2 . .
    C C7 0.4355(14) 0.9766(16) 0.4137(6) 0.049(4) Uani d . 1 2 . .
    C C8 0.4796(14) 0.8155(16) 0.3942(5) 0.045(4) Uani d . 1 2 . .
    C C9 0.9982(15) 0.9674(17) 0.3270(6) 0.054(5) Uani d . 1 2 . .
    C C10 0.9221(18) 1.2691(18) 0.4866(7) 0.067(5) Uani d . 1 2 . .
    C C11 0.3609(16) 1.3144(18) 0.4472(7) 0.063(5) Uani d . 1 2 . .
    C C12 0.6384(12) 0.3677(13) 0.2157(5) 0.037(3) Uani d . 1 2 . .
    C C13 0.3914(13) 0.3135(13) 0.1451(5) 0.038(4) Uani d . 1 2 . .
    C C14 0.2226(13) 0.3556(13) 0.1190(5) 0.034(3) Uani d . 1 2 . .
    C C15 0.0832(13) 0.2238(12) 0.1074(5) 0.034(3) Uani d . 1 2 . .
    C C16 -0.0803(13) 0.2636(13) 0.0872(5) 0.037(3) Uani d . 1 2 . .
    C C17 -0.1055(14) 0.4365(14) 0.0773(5) 0.039(4) Uani d . 1 2 . .
    C C18 0.0351(14) 0.5662(14) 0.0867(5) 0.040(4) Uani d . 1 2 . .
    C C19 0.1952(15) 0.5265(13) 0.1071(5) 0.041(4) Uani d . 1 2 . .
    C C20 0.0482(16) 0.0059(16) 0.1769(6) 0.050(4) Uani d . 1 2 . .
    C C21 -0.2585(15) 0.0723(17) 0.0148(7) 0.057(5) Uani d . 1 2 . .
    C C22 -0.3020(16) 0.6398(15) 0.0520(7) 0.055(5) Uani d . 1 2 . .
    H H1a 0.546622 0.273063 0.297768 0.0627 Uiso calc R 1 2 . .
    H H1b 0.746606 0.340413 0.304904 0.0627 Uiso calc R 1 2 . .
    H H2 0.798064 0.583586 0.371247 0.0537 Uiso calc R 1 2 . .
    H H7 0.316804 0.990139 0.420474 0.0587 Uiso calc R 1 2 . .
    H H8 0.391237 0.717756 0.38861 0.0538 Uiso calc R 1 2 . .
    H H9a 1.120159 0.961369 0.324628 0.0804 Uiso calc R 1 2 . .
    H H9b 0.935506 0.895556 0.292816 0.0804 Uiso calc R 1 2 . .
    H H9c 0.97558 1.085057 0.32375 0.0804 Uiso calc R 1 2 . .
    H H10a 1.022703 1.353925 0.488537 0.1007 Uiso calc R 1 2 . .
    H H10b 0.833294 1.314124 0.509965 0.1007 Uiso calc R 1 2 . .
    H H10c 0.952002 1.16573 0.504597 0.1007 Uiso calc R 1 2 . .
    H H11a 0.357791 1.43634 0.455575 0.095 Uiso calc R 1 2 . .
    H H11b 0.296018 1.275971 0.408037 0.095 Uiso calc R 1 2 . .
    H H11c 0.310931 1.252928 0.481018 0.095 Uiso calc R 1 2 . .
    H H12a 0.732679 0.450538 0.205595 0.0442 Uiso calc R 1 2 . .
    H H12b 0.657586 0.256372 0.197498 0.0442 Uiso calc R 1 2 . .
    H H13 0.436087 0.210774 0.129318 0.0457 Uiso calc R 1 2 . .
    H H18 0.019991 0.683646 0.078828 0.048 Uiso calc R 1 2 . .
    H H19 0.29061 0.617314 0.113552 0.0489 Uiso calc R 1 2 . .
    H H20a 0.090503 -0.101462 0.18577 0.0748 Uiso calc R 1 2 . .
    H H20b 0.093651 0.093536 0.209341 0.0748 Uiso calc R 1 2 . .
    H H20c -0.076121 -0.00902 0.176057 0.0748 Uiso calc R 1 2 . .
    H H21a -0.340801 -0.030218 0.013085 0.0848 Uiso calc R 1 2 . .
    H H21b -0.307063 0.159617 -0.007986 0.0848 Uiso calc R 1 2 . .
    H H21c -0.154633 0.04556 -0.003968 0.0848 Uiso calc R 1 2 . .
    H H22a -0.419337 0.64121 0.035716 0.0829 Uiso calc R 1 2 . .
    H H22b -0.283965 0.704837 0.092307 0.0829 Uiso calc R 1 2 . .
    H H22c -0.223713 0.690913 0.023017 0.0829 Uiso calc R 1 2 . .
loop_
    _atom_site_aniso_label
    _atom_site_aniso_U_11
    _atom_site_aniso_U_22
    _atom_site_aniso_U_33
    _atom_site_aniso_U_12
    _atom_site_aniso_U_13
    _atom_site_aniso_U_23
    _atom_site_aniso_type_symbol
    Hg1 0.0312(2) 0.0343(2) 0.0545(2) -0.00009(12) 0.00690(19) 0.00200(19) Hg
    Br1 0.0540(7) 0.0337(6) 0.0879(10) -0.0025(5) 0.0015(7) 0.0172(6) Br
    Br2 0.0325(6) 0.0683(8) 0.0868(11) -0.0070(6) 0.0170(6) 0.0017(8) Br
    O1 0.030(4) 0.059(5) 0.061(6) 0.006(3) 0.014(4) 0.014(4) O
    O2 0.041(4) 0.047(5) 0.060(6) -0.001(4) 0.005(4) 0.010(4) O
    O3 0.049(5) 0.062(6) 0.057(6) 0.005(4) 0.013(4) 0.004(4) O
    O4 0.038(4) 0.031(4) 0.047(5) 0.005(3) 0.008(3) 0.011(3) O
    O5 0.045(4) 0.039(4) 0.051(5) -0.007(3) 0.000(4) 0.005(4) O
    O6 0.040(4) 0.040(4) 0.051(5) 0.003(3) 0.001(4) 0.006(4) O
    N1 0.045(5) 0.036(5) 0.041(6) -0.012(4) 0.001(4) 0.001(4) N
    N2 0.029(4) 0.021(4) 0.044(5) 0.002(3) 0.003(4) 0.007(4) N
    C1 0.032(6) 0.074(9) 0.051(8) -0.015(5) 0.005(5) 0.043(6) C
    C2 0.032(6) 0.047(6) 0.055(8) 0.000(5) 0.001(5) 0.010(6) C
    C3 0.037(6) 0.054(7) 0.036(6) 0.001(5) 0.003(5) 0.006(5) C
    C4 0.042(6) 0.062(8) 0.031(6) 0.003(6) 0.000(5) 0.018(5) C
    C5 0.038(6) 0.052(7) 0.050(7) 0.003(5) 0.007(5) 0.013(6) C
    C6 0.042(6) 0.044(6) 0.045(7) 0.012(5) 0.011(5) 0.008(5) C
    C7 0.033(6) 0.067(8) 0.047(7) 0.007(6) 0.013(5) -0.004(6) C
    C8 0.040(6) 0.055(7) 0.039(7) 0.001(5) 0.005(5) 0.008(6) C
    C9 0.037(6) 0.065(8) 0.061(8) 0.005(6) 0.014(6) 0.014(7) C
    C10 0.045(7) 0.064(9) 0.085(11) -0.009(6) 0.005(7) -0.021(8) C
    C11 0.052(8) 0.069(9) 0.074(10) 0.020(7) 0.022(7) 0.000(8) C
    C12 0.023(5) 0.037(6) 0.050(7) 0.010(4) -0.003(4) -0.015(5) C
    C13 0.041(6) 0.032(5) 0.042(7) 0.003(5) 0.009(5) 0.004(5) C
    C14 0.035(5) 0.031(5) 0.038(6) 0.003(4) 0.011(5) 0.003(5) C
    C15 0.041(6) 0.026(5) 0.035(6) 0.002(4) 0.008(5) 0.009(4) C
    C16 0.030(5) 0.035(6) 0.045(7) 0.001(4) 0.010(5) 0.005(5) C
    C17 0.045(6) 0.041(6) 0.033(6) 0.004(5) 0.006(5) 0.007(5) C
    C18 0.048(6) 0.032(6) 0.040(6) 0.003(5) 0.002(5) 0.005(5) C
    C19 0.050(7) 0.031(5) 0.042(7) 0.000(5) 0.005(5) 0.015(5) C
    C20 0.050(7) 0.046(7) 0.055(8) 0.007(5) 0.006(6) 0.012(6) C
    C21 0.039(7) 0.054(7) 0.074(9) -0.004(5) -0.012(6) 0.013(7) C
    C22 0.057(8) 0.050(7) 0.061(9) 0.012(6) 0.003(7) 0.015(6) C
loop_
    _geom_bond_atom_site_label_1
    _geom_bond_atom_site_label_2
    _geom_bond_site_symmetry_1
    _geom_bond_site_symmetry_2
    _geom_bond_distance
    _geom_bond_publ_flag
    Hg1 Br1 . . 2.4798(13) yes
    Hg1 Br2 . . 2.4832(14) yes
    Hg1 N1 . . 2.411(9) yes
    Hg1 N2 . . 2.385(8) yes
    O1 C4 . . 1.373(14) ?
    O1 C9 . . 1.412(16) ?
    O2 C5 . . 1.376(13) ?
    O2 C10 . . 1.381(17) ?
    O3 C6 . . 1.356(15) ?
    O3 C11 . . 1.429(16) ?
    O4 C15 . . 1.353(12) ?
    O4 C20 . . 1.423(15) ?
    O5 C16 . . 1.370(12) ?
    O5 C21 . . 1.436(16) ?
    O6 C17 . . 1.364(14) ?
    O6 C22 . . 1.441(15) ?
    N1 C1 . . 1.469(16) ?
    N1 C2 . . 1.260(14) ?
    N2 C12 . . 1.440(13) ?
    N2 C13 . . 1.281(13) ?
    C1 C12 . . 1.531(16) ?
    C1 H1a . . 0.96 ?
    C1 H1b . . 0.96 ?
    C2 C3 . . 1.505(17) ?
    C2 H2 . . 0.96 ?
    C3 C4 . . 1.373(15) ?
    C3 C8 . . 1.363(16) ?
    C4 C5 . . 1.377(18) ?
    C5 C6 . . 1.407(16) ?
    C6 C7 . . 1.382(16) ?
    C7 C8 . . 1.386(18) ?
    C7 H7 . . 0.96 ?
    C8 H8 . . 0.96 ?
    C9 H9a . . 0.96 ?
    C9 H9b . . 0.96 ?
    C9 H9c . . 0.96 ?
    C10 H10a . . 0.96 ?
    C10 H10b . . 0.96 ?
    C10 H10c . . 0.96 ?
    C11 H11a . . 0.96 ?
    C11 H11b . . 0.96 ?
    C11 H11c . . 0.96 ?
    C12 H12a . . 0.96 ?
    C12 H12b . . 0.96 ?
    C13 C14 . . 1.478(15) ?
    C13 H13 . . 0.96 ?
    C14 C15 . . 1.402(13) ?
    C14 C19 . . 1.409(15) ?
    C15 C16 . . 1.397(15) ?
    C16 C17 . . 1.412(16) ?
    C17 C18 . . 1.395(14) ?
    C18 C19 . . 1.373(16) ?
    C18 H18 . . 0.96 ?
    C19 H19 . . 0.96 ?
    C20 H20a . . 0.96 ?
    C20 H20b . . 0.96 ?
    C20 H20c . . 0.96 ?
    C21 H21a . . 0.96 ?
    C21 H21b . . 0.96 ?
    C21 H21c . . 0.96 ?
    C22 H22a . . 0.96 ?
    C22 H22b . . 0.96 ?
    C22 H22c . . 0.96 ?
loop_
    _geom_angle_atom_site_label_1
    _geom_angle_atom_site_label_2
    _geom_angle_atom_site_label_3
    _geom_angle_site_symmetry_1
    _geom_angle_site_symmetry_2
    _geom_angle_site_symmetry_3
    _geom_angle
    _geom_angle_publ_flag
    Br1 Hg1 Br2 . . . 144.61(5) ?
    Br1 Hg1 N2 . . . 103.1(2) ?
    Br2 Hg1 N2 . . . 105.22(18) ?
    N1 Hg1 N2 . . . 72.1(3) ?
    Br1 Hg1 N1 . . . 104.5(2) ?
    Br2 Hg1 N1 . . . 103.9(2) ?
    C4 O1 C9 . . . 113.8(9) ?
    C5 O2 C10 . . . 113.7(10) ?
    C6 O3 C11 . . . 116.7(9) ?
    C15 O4 C20 . . . 113.1(9) ?
    C16 O5 C21 . . . 113.1(9) ?
    C17 O6 C22 . . . 117.3(8) ?
    C1 N1 C2 . . . 123.4(10) ?
    Hg1 N2 C12 . . . 112.5(6) ?
    Hg1 N2 C13 . . . 126.1(7) ?
    C12 N2 C13 . . . 119.5(9) ?
    N1 C1 C12 . . . 108.4(10) ?
    N1 C1 H1a . . . 109.4717 ?
    N1 C1 H1b . . . 109.4718 ?
    C12 C1 H1a . . . 109.4703 ?
    C12 C1 H1b . . . 109.4705 ?
    H1a C1 H1b . . . 110.5361 ?
    N1 C2 C3 . . . 121.9(10) ?
    N1 C2 H2 . . . 119.0299 ?
    C3 C2 H2 . . . 119.0308 ?
    C2 C3 C4 . . . 119.2(10) ?
    C2 C3 C8 . . . 121.2(10) ?
    C4 C3 C8 . . . 119.6(11) ?
    O1 C4 C3 . . . 120.2(11) ?
    O1 C4 C5 . . . 119.4(10) ?
    C3 C4 C5 . . . 120.2(11) ?
    O2 C5 C4 . . . 120.7(10) ?
    O2 C5 C6 . . . 118.6(10) ?
    C4 C5 C6 . . . 120.6(10) ?
    O3 C6 C5 . . . 115.7(9) ?
    O3 C6 C7 . . . 126.2(11) ?
    C5 C6 C7 . . . 118.1(11) ?
    C6 C7 C8 . . . 120.2(11) ?
    C6 C7 H7 . . . 119.8945 ?
    C8 C7 H7 . . . 119.8948 ?
    C3 C8 C7 . . . 121.0(10) ?
    C3 C8 H8 . . . 119.5052 ?
    C7 C8 H8 . . . 119.5057 ?
    O1 C9 H9a . . . 109.4711 ?
    O1 C9 H9b . . . 109.4712 ?
    O1 C9 H9c . . . 109.4705 ?
    H9a C9 H9b . . . 109.4714 ?
    H9a C9 H9c . . . 109.4712 ?
    H9b C9 H9c . . . 109.4718 ?
    O2 C10 H10a . . . 109.4714 ?
    O2 C10 H10b . . . 109.4716 ?
    O2 C10 H10c . . . 109.4711 ?
    H10a C10 H10b . . . 109.4713 ?
    H10a C10 H10c . . . 109.4711 ?
    H10b C10 H10c . . . 109.4709 ?
    O3 C11 H11a . . . 109.4716 ?
    O3 C11 H11b . . . 109.4711 ?
    O3 C11 H11c . . . 109.4716 ?
    H11a C11 H11b . . . 109.4715 ?
    H11a C11 H11c . . . 109.4707 ?
    H11b C11 H11c . . . 109.4708 ?
    N2 C12 C1 . . . 111.1(9) ?
    N2 C12 H12a . . . 109.4708 ?
    N2 C12 H12b . . . 109.4712 ?
    C1 C12 H12a . . . 109.4717 ?
    C1 C12 H12b . . . 109.4711 ?
    H12a C12 H12b . . . 107.7784 ?
    N2 C13 C14 . . . 120.0(9) ?
    N2 C13 H13 . . . 119.9921 ?
    C14 C13 H13 . . . 119.9903 ?
    C13 C14 C15 . . . 119.6(9) ?
    C13 C14 C19 . . . 121.9(9) ?
    C15 C14 C19 . . . 118.5(9) ?
    O4 C15 C14 . . . 121.1(9) ?
    O4 C15 C16 . . . 118.7(8) ?
    C14 C15 C16 . . . 120.2(9) ?
    O5 C16 C15 . . . 119.7(9) ?
    O5 C16 C17 . . . 120.1(9) ?
    C15 C16 C17 . . . 120.2(9) ?
    O6 C17 C16 . . . 116.0(9) ?
    O6 C17 C18 . . . 124.7(10) ?
    C16 C17 C18 . . . 119.3(10) ?
    C17 C18 C19 . . . 120.2(10) ?
    C17 C18 H18 . . . 119.8968 ?
    C19 C18 H18 . . . 119.8967 ?
    C14 C19 C18 . . . 121.5(9) ?
    C14 C19 H19 . . . 119.2318 ?
    C18 C19 H19 . . . 119.2308 ?
    O4 C20 H20a . . . 109.4713 ?
    O4 C20 H20b . . . 109.4709 ?
    O4 C20 H20c . . . 109.471 ?
    H20a C20 H20b . . . 109.4717 ?
    H20a C20 H20c . . . 109.4707 ?
    H20b C20 H20c . . . 109.4716 ?
    O5 C21 H21a . . . 109.4712 ?
    O5 C21 H21b . . . 109.4712 ?
    O5 C21 H21c . . . 109.4711 ?
    H21a C21 H21b . . . 109.4711 ?
    H21a C21 H21c . . . 109.4714 ?
    H21b C21 H21c . . . 109.4714 ?
    O6 C22 H22a . . . 109.4711 ?
    O6 C22 H22b . . . 109.4706 ?
    O6 C22 H22c . . . 109.4709 ?
    H22a C22 H22b . . . 109.4716 ?
    H22a C22 H22c . . . 109.4722 ?
    H22b C22 H22c . . . 109.471 ?
loop_
    _geom_torsion_atom_site_label_1
    _geom_torsion_atom_site_label_2
    _geom_torsion_atom_site_label_3
    _geom_torsion_atom_site_label_4
    _geom_torsion_site_symmetry_1
    _geom_torsion_site_symmetry_2
    _geom_torsion_site_symmetry_3
    _geom_torsion_site_symmetry_4
    _geom_torsion
    _geom_torsion_publ_flag
    C3 C4 O1 C9 . . . . 97.1(13) ?
    C14 C15 O4 C20 . . . . 97.1(12) ?
    C4 C5 O2 C10 . . . . -98.9(14) ?
    C15 C16 O5 C21 . . . . -100.6(12) ?
    C5 C6 O3 C11 . . . . 176.1(11) ?
    C16 C17 O6 C22 . . . . 177.3(10) ?
    C9 O1 C4 C3 . . . . 97.0(12) ?
    C9 O1 C4 C5 . . . . -78.2(13) ?
    C10 O2 C5 C4 . . . . -98.9(13) ?
    C10 O2 C5 C6 . . . . 84.9(14) ?
    C11 O3 C6 C5 . . . . 176.1(11) ?
    C11 O3 C6 C7 . . . . -6.8(18) ?
    C20 O4 C15 C14 . . . . 97.1(12) ?
    C20 O4 C15 C16 . . . . -81.2(12) ?
    C21 O5 C16 C15 . . . . -100.6(11) ?
    C21 O5 C16 C17 . . . . 82.3(12) ?
    C22 O6 C17 C16 . . . . 177.3(10) ?
    C22 O6 C17 C18 . . . . -1.7(16) ?
    N1 C2 C3 C4 . . . . -141.7(11) ?
    N1 C2 C3 C8 . . . . 38.6(17) ?
    C2 C3 C4 C5 . . . . 174.7(11) ?
    C2 C3 C8 C7 . . . . -174.4(11) ?
    N2 C13 C14 C15 . . . . -137.8(11) ?
    N2 C13 C14 C19 . . . . 40.2(15) ?
    C13 C14 C15 C16 . . . . 175.3(10) ?
    C13 C14 C19 C18 . . . . -175.8(10) ?
