# Supplementary material for: [N,N′-Bis(2,3,4-trimeth­oxy­benzyl­idene)­ethane-1,2-diamine-κ2 N,N′]dibromido­mercury(II)
Source: Acta Crystallogr Sect E Struct Rep Online. 2012 Jul 10;68(Pt 8):m1044. doi: 10.1107/S1600536812030577 (PMC3414113; doi:10.1107/S1600536812030577)
Supplement: Supplementary file 2 [file e-68-m1044-Isup2.hkl]

#
# h,k,l, Fc-squared, Fo-squared, sigma(Fo-squared) and status flag
#
data_I
_shelx_title                             '   '
_shelx_refln_list_code                   4
_shelx_F_calc_maximum                    235.21
_exptl_crystal_F_000                     744
_reflns_d_resolution_high                0.7995

loop_
 _symmetry_equiv_pos_as_xyz
 'x, y, z'
 '-x, -y, -z'

_cell_length_a                           7.78470(10)
_cell_length_b                           7.7944(2)
_cell_length_c                           21.1957(8)
_cell_angle_alpha                        93.487(2)
_cell_angle_beta                         93.163(2)
_cell_angle_gamma                        96.912(2)

_shelx_F_squared_multiplier              1.000

loop_
 _refln_index_h
 _refln_index_k
 _refln_index_l
 _refln_F_squared_calc
 _refln_F_squared_meas
 _refln_F_squared_sigma
 _refln_observed_status
   2   0   0     6187.49     6360.07     81.80 o
   3   0   0     2887.68     2720.00     42.45 o
   4   0   0     9016.29     8940.78    103.17 o
   5   0   0      535.27      487.86     27.69 o
   6   0   0      124.55      136.76     21.36 o
   7   0   0     6677.12     6773.72    153.63 o
   8   0   0     3303.07     3347.72    107.38 o
   9   0   0      139.55       92.63     41.89 <
  -9   1   0      695.42      748.45     57.49 o
  -8   1   0      462.39      557.58     48.49 o
  -7   1   0     3339.36     3489.40     83.07 o
  -6   1   0      850.70      762.79     31.48 o
  -5   1   0     1086.40      961.39     34.01 o
  -4   1   0    18550.14    18841.55    139.99 o
  -3   1   0    23206.62    23080.66    157.56 o
  -2   1   0    17845.79    17704.75    114.97 o
  -1   1   0     5268.42     5537.27     58.47 o
   1   1   0     9999.76     9948.13    108.37 o
   2   1   0      411.95      463.55     23.33 o
   3   1   0     1245.82     1117.12     36.83 o
   4   1   0    19328.12    19446.36    177.52 o
   5   1   0     4739.19     4678.62     82.22 o
   6   1   0     4666.30     4704.20    105.28 o
   7   1   0      176.59      138.02     39.64 o
   8   1   0     1084.28     1040.38     71.96 o
   9   1   0      587.21      640.65     92.20 o
  -9   2   0     2011.15     1967.76     99.65 o
  -8   2   0      440.37      519.91     43.15 o
  -7   2   0      348.89      324.82     27.13 o
  -6   2   0     2006.46     1954.12     49.33 o
  -5   2   0    10655.46    10215.47    103.17 o
  -4   2   0     2552.32     2694.56     43.15 o
  -3   2   0     5423.30     5415.97     55.38 o
  -2   2   0     4880.95     5057.70     57.35 o
  -1   2   0    19939.09    19078.67    151.52 o
   0   2   0     5523.93     5844.38     51.30 o
   1   2   0      376.61      457.08     19.40 o
   2   2   0    16665.90    16955.04    169.93 o
   3   2   0    17473.05    18795.87    215.19 o
   4   2   0      312.89      191.43     25.86 o
   5   2   0      791.90      805.94     42.59 o
   6   2   0     7948.05     8275.12    150.39 o
   7   2   0      583.60      597.64     50.04 o
   8   2   0      329.94      415.76     62.55 o
   9   2   0      621.74      673.54     94.73 o
  -9   3   0      939.65      871.01     90.10 o
  -8   3   0      712.90      798.63     59.31 o
  -7   3   0       80.54      167.40     25.30 o
  -6   3   0      360.64      711.06     37.39 o
  -5   3   0    12817.17    12542.62    128.61 o
  -4   3   0     6105.11     6210.66     83.49 o
  -3   3   0    11529.88    10478.59     97.83 o
  -2   3   0     3571.01     3784.14     64.65 o
  -1   3   0    22298.70    22095.66    137.04 o
   0   3   0     4544.08     4407.92     50.88 o
   1   3   0     2462.02     2330.95     40.06 o
   2   3   0    10045.77    10421.94    117.36 o
   3   3   0    10130.15    11114.73    130.43 o
   4   3   0     1835.93     1865.15     51.44 o
   5   3   0      607.19      569.38     45.82 o
   6   3   0     5524.95     5742.05    131.84 o
   7   3   0     2676.23     2732.93    118.21 o
   8   3   0      999.08      860.89    101.20 o
  -9   4   0      223.09      336.91     63.53 o
  -8   4   0     1317.76     1293.52    100.22 o
  -7   4   0     2817.84     2615.43     70.84 o
  -6   4   0     3015.54     2850.30     67.75 o
  -5   4   0      703.91      913.32     36.68 o
  -4   4   0      667.78      774.03     28.11 o
  -3   4   0     5144.20     5257.42     69.71 o
  -2   4   0     3296.08     3743.52     59.59 o
  -1   4   0    18292.14    18828.90    153.77 o
   0   4   0     8056.80     8141.73     82.65 o
   1   4   0    20230.13    19777.36    156.58 o
   2   4   0     1175.77     1327.39     42.17 o
   3   4   0     1632.70     1764.09     48.07 o
   4   4   0      650.10      691.81     49.62 o
   5   4   0     4253.80     4216.76    115.82 o
   6   4   0      987.94      818.73     61.56 o
   7   4   0      953.18      941.43     91.36 o
   8   4   0     1271.73     1319.24    153.06 o
  -8   5   0       63.07      208.02     55.80 o
  -7   5   0      459.93      727.51     75.48 o
  -6   5   0     4114.45     4038.26     93.47 o
  -5   5   0       71.01      104.99     22.35 o
  -4   5   0      940.25     1131.46     57.21 o
  -3   5   0    11919.53    11422.27    106.26 o
  -2   5   0    12012.08    11471.32    104.71 o
  -1   5   0     1508.59     1478.07     42.31 o
   0   5   0     1104.42     1130.62     35.00 o
   1   5   0     3542.36     3599.31     65.50 o
   2   5   0     2078.12     2048.86     57.63 o
   3   5   0      162.39       86.72     28.67 o
   4   5   0     1722.35     1673.16     98.81 o
   5   5   0     6854.96     7094.04    156.58 o
   6   5   0      952.06      874.95     78.71 o
   7   5   0      375.56      539.59    105.13 o
  -8   6   0      210.11      309.78     64.09 o
  -7   6   0       53.51      333.39     63.53 o
  -6   6   0     2202.20     2039.16    117.64 o
  -5   6   0     4728.70     4309.95    117.22 o
  -4   6   0     2841.84     2768.91     88.97 o
  -3   6   0      109.03      751.82     35.14 o
  -2   6   0     2000.63     1930.51     55.66 o
  -1   6   0      673.23      640.93     31.06 o
   0   6   0      243.09      394.25     24.60 o
   1   6   0     2110.87     2368.62     57.06 o
   2   6   0     8778.84     9152.88    140.98 o
   3   6   0     6478.48     6693.75    143.51 o
   4   6   0     2786.42     2840.88     88.41 o
   5   6   0      387.71      342.39     43.15 o
   6   6   0      448.09      502.06     71.82 o
  -7   7   0      352.76      593.98     79.41 o
  -6   7   0       79.15      243.72     58.75 o
  -5   7   0      503.95      758.29     79.98 o
  -4   7   0     2723.68     2574.53    130.72 o
  -3   7   0      289.93      492.92     37.53 o
  -2   7   0      158.00      177.24     28.11 o
  -1   7   0     2457.05     2476.70     66.20 o
   0   7   0     7081.58     7246.83    121.02 o
   1   7   0      672.81      742.55     38.93 o
   2   7   0      204.33      228.54     36.68 o
   3   7   0     1583.67     1572.80     76.04 o
   4   7   0     1550.61     1405.96     74.63 o
   5   7   0      141.98       96.70     46.66 <
  -6   8   0      285.14      395.52     72.53 o
  -5   8   0      103.56      264.94     81.52 o
  -4   8   0      902.09      789.21    120.74 o
  -3   8   0      830.26      822.52     78.01 o
  -2   8   0      648.75      707.41     58.19 o
  -1   8   0      125.21      423.63     59.31 o
   0   8   0     2157.72     2129.25     83.07 o
   1   8   0     1107.67     1035.46     61.42 o
   2   8   0      382.40      347.03     41.18 o
   3   8   0      420.36      473.25     48.77 o
   4   8   0     1386.59     1265.69    101.90 o
  -4   9   0      116.65      118.77     87.14 <
  -3   9   0      848.42      718.65    117.64 o
  -2   9   0     1732.39     1521.22    106.82 o
  -1   9   0     1214.29     1177.42     73.79 o
   0   9   0       54.44      105.70     44.70 <
   1   9   0      431.92      435.72     59.03 o
   2   9   0      724.89      712.33     70.70 o
  -2  -9   1      230.90      238.52     56.50 o
  -1  -9   1      130.59      126.36     41.74 o
   0  -9   1      302.97      246.81     51.16 o
   1  -9   1      486.31      458.21     49.76 o
   2  -9   1      223.01      562.92     70.56 o
   3  -9   1      538.92      657.09     75.62 o
   4  -9   1     1479.68     1516.16    165.57 o
  -4  -8   1      182.08      269.30     61.70 o
  -3  -8   1      515.63      527.64     50.60 o
  -2  -8   1       89.04       86.44     32.05 <
  -1  -8   1      190.58      292.63     37.53 o
   0  -8   1     1518.80     1643.78     72.10 o
   1  -8   1     4484.32     4280.29    154.75 o
   2  -8   1     1147.35     1178.97     73.37 o
   3  -8   1      387.48      390.88     51.30 o
   4  -8   1      164.07      475.92     93.05 o
   5  -8   1      650.48      519.91    100.64 o
   6  -8   1       36.97       78.57     52.00 <
  -5  -7   1      546.89      505.43     52.85 o
  -4  -7   1      477.54      486.88     50.74 o
  -3  -7   1     1278.60     1351.29     70.00 o
  -2  -7   1     1463.57     1497.46     66.90 o
  -1  -7   1     2747.20     2541.92     72.81 o
   0  -7   1     1353.17     1865.43     55.66 o
   1  -7   1      616.14      831.80     39.92 o
   2  -7   1      360.88      431.92     35.56 o
   3  -7   1     1528.32     1309.40     57.35 o
   4  -7   1      101.02      311.05     28.53 o
   5  -7   1     1436.56     1450.10    103.03 o
   6  -7   1     1310.29     1137.93     97.83 o
   7  -7   1     1193.14     1007.77     96.00 o
  -6  -6   1       15.10       45.12     35.28 <
  -5  -6   1      617.66      635.16     55.24 o
  -4  -6   1     3253.20     3200.42     97.83 o
  -3  -6   1      431.71      398.33     44.98 o
  -2  -6   1      616.84      616.19     39.50 o
  -1  -6   1     4019.48     4128.63     73.65 o
   0  -6   1     3583.51     3397.89     62.83 o
   1  -6   1      193.41      215.47     22.77 o
   2  -6   1      649.26      693.21     43.15 o
   3  -6   1     6680.60     5899.05     89.67 o
   4  -6   1     2535.68     2517.60     69.71 o
   5  -6   1       53.92      289.96     39.36 o
   6  -6   1      256.95      576.83     70.14 o
   7  -6   1      940.73      785.42     83.63 o
   8  -6   1      183.88      160.09     53.83 <
  -7  -5   1      312.78      325.80     51.72 o
  -6  -5   1      297.32      275.49     44.56 o
  -5  -5   1      625.68      477.04     43.43 o
  -4  -5   1     6994.18     7086.45    137.46 o
  -3  -5   1     3031.63     3014.32     87.14 o
  -2  -5   1     3622.33     3630.79     81.38 o
  -1  -5   1      197.06      386.66     26.28 o
   0  -5   1     5287.51     5045.19     76.04 o
   1  -5   1     1959.97     1916.31     46.95 o
   2  -5   1     3400.85     3852.31     66.62 o
   3  -5   1     3442.23     3838.95     65.78 o
   4  -5   1     3578.22     3332.96     71.40 o
   5  -5   1      151.85      126.50     17.57 o
   6  -5   1      620.15     1040.24     52.00 o
   7  -5   1     1403.09     1355.36     96.42 o
   8  -5   1      438.50      478.87     72.53 o
  -8  -4   1      682.40      727.37     97.83 o
  -7  -4   1     1133.30     1147.62    103.73 o
  -6  -4   1     5053.96     5217.51    147.44 o
  -5  -4   1     4657.21     4839.14    131.14 o
  -4  -4   1       86.07       74.92     39.64 <
  -3  -4   1       62.73       72.39     26.71 <
  -2  -4   1     7177.06     7269.74     93.47 o
  -1  -4   1      277.52      313.29     20.94 o
   0  -4   1     5870.11     5387.44     65.36 o
   1  -4   1    11116.32    11149.59    105.56 o
   2  -4   1    22731.49    21453.33    208.44 o
   3  -4   1     2227.05     2559.63     61.98 o
   4  -4   1      119.64      149.83     16.59 o
   5  -4   1     1956.15     1774.92     48.07 o
   6  -4   1     1407.81     1608.92     53.55 o
   7  -4   1       34.57      284.76     32.47 o
   8  -4   1      255.69      308.94     61.14 o
   9  -4   1      793.69      671.57     79.13 o
  -8  -3   1      183.14       26.14     61.84 <
  -7  -3   1      528.52      479.29     85.04 o
  -6  -3   1     1609.02     1714.62     74.49 o
  -5  -3   1     2839.75     2884.59     93.05 o
  -4  -3   1      150.31      183.28     22.91 o
  -3  -3   1      299.99      265.37     25.86 o
  -2  -3   1    19672.75    19947.01    179.35 o
  -1  -3   1    26418.07    26595.50    183.42 o
   0  -3   1    12933.94    12844.81    100.78 o
   1  -3   1      133.57      385.26     22.91 o
   2  -3   1     5228.07     5004.15     70.56 o
   3  -3   1     1745.28     1889.33     38.93 o
   4  -3   1      186.54      304.44     22.35 o
   5  -3   1      648.16     1230.41     35.14 o
   6  -3   1     8713.04     8248.70    117.08 o
   7  -3   1     1583.73     1534.71     48.35 o
   8  -3   1      721.64      765.88     59.45 o
   9  -3   1      309.62      298.82     58.05 o
  -9  -2   1      718.89      666.51     98.81 o
  -8  -2   1      238.06      255.95     69.57 o
  -7  -2   1     1382.23     1384.60     83.63 o
  -6  -2   1      201.16      123.69     35.70 o
  -5  -2   1     4315.44     4551.00     85.32 o
  -4  -2   1     7515.75     7846.15    117.92 o
  -3  -2   1    14993.83    15191.92    175.55 o
  -2  -2   1      332.62      225.73     24.74 o
  -1  -2   1      226.28      174.15     15.88 o
   0  -2   1     8064.04     7958.17     76.88 o
   1  -2   1     3185.42     3420.66     52.43 o
   2  -2   1    23791.34    22493.00    135.92 o
   3  -2   1     9268.85     9030.04     78.85 o
   4  -2   1    17771.59    16941.40    126.64 o
   5  -2   1     2341.92     2667.86     46.52 o
   6  -2   1      405.19      445.56     26.14 o
   7  -2   1      244.88      261.57     24.60 o
   8  -2   1     2187.10     2136.56     76.74 o
   9  -2   1       19.32      174.71     35.70 o
  -9  -1   1       34.72      -16.16     59.17 <
  -8  -1   1       59.46       62.69     52.43 <
  -7  -1   1     3226.42     3347.15    115.96 o
  -6  -1   1     2037.30     1939.79     61.14 o
  -5  -1   1      477.97      444.57     29.66 o
  -4  -1   1     1045.05     1057.11     37.53 o
  -3  -1   1    30291.42    30149.83    256.09 o
  -2  -1   1      155.45      119.47     18.97 o
  -1  -1   1        2.12       16.02     13.35 <
   1  -1   1    40442.84    40477.60    319.20 o
   2  -1   1     1077.10     1257.68     21.22 o
   3  -1   1     1252.60     1360.28     25.58 o
   4  -1   1      988.93     1116.56     27.69 o
   5  -1   1     3422.10     3367.39     60.16 o
   6  -1   1      207.93      200.99     19.54 o
   7  -1   1       87.47      139.85     24.88 o
   8  -1   1     3521.39     3666.07    104.01 o
   9  -1   1     1213.84     1116.98     65.78 o
  -9   0   1      177.49       70.14     50.88 <
  -8   0   1      656.84      589.34     59.03 o
  -7   0   1     3537.76     3746.89    115.54 o
  -6   0   1     4068.17     4011.83     73.51 o
  -5   0   1     5793.80     5761.73     87.57 o
  -4   0   1     4921.31     4512.63     70.28 o
  -3   0   1    13126.97    13728.20    122.42 o
  -2   0   1     6969.51     6970.22     75.34 o
   1   0   1     5011.37     5226.36    102.04 o
   2   0   1      321.22      338.59     17.01 o
   3   0   1    15963.26    16426.55    125.37 o
   4   0   1      300.26      213.78     19.12 o
   5   0   1     4803.46     4624.51     77.59 o
   6   0   1     3479.27     3520.60     68.87 o
   7   0   1     2206.30     2455.90     91.92 o
   8   0   1      951.10      977.27     61.84 o
   9   0   1      500.48      530.17     54.11 o
  -9   1   1      916.61      873.54     73.93 o
  -8   1   1     4615.54     4685.23    120.60 o
  -7   1   1      383.06      439.09     35.56 o
  -6   1   1      367.21      422.51     26.56 o
  -5   1   1     1852.28     2027.77     49.05 o
  -4   1   1     9927.39     9835.83     99.51 o
  -3   1   1      260.36      327.49     17.15 o
  -2   1   1     4158.93     4538.77     45.82 o
  -1   1   1    39265.03    39800.55    388.91 o
   1   1   1       47.78       56.50     10.82 o
   2   1   1       27.65       63.67     14.06 o
   3   1   1     9649.23     9543.06    112.86 o
   4   1   1     1203.83     1083.11     38.09 o
   5   1   1      866.22      749.57     34.15 o
   6   1   1     4615.00     4553.39    101.76 o
   7   1   1     5671.17     5905.24    127.76 o
   8   1   1       99.58       47.51     40.34 <
   9   1   1       22.39       49.33     49.62 <
  -9   2   1       71.93      281.11     66.48 o
  -8   2   1     1384.42     1538.08     83.63 o
  -7   2   1      299.20      384.70     31.91 o
  -6   2   1      319.77      310.91     24.46 o
  -5   2   1     4566.69     5152.01     70.84 o
  -4   2   1    25194.92    24639.12    165.15 o
  -3   2   1     5498.85     5283.29     58.33 o
  -2   2   1    22271.39    21873.02    162.90 o
  -1   2   1      483.88      700.24     18.97 o
   0   2   1      570.80      636.01     15.60 o
   1   2   1       34.46       25.44     12.93 <
   2   2   1      381.44      303.46     23.05 o
   3   2   1    33002.57    33899.67    292.07 o
   4   2   1     9051.99     9085.98    133.95 o
   5   2   1     5065.23     5249.41    102.18 o
   6   2   1     2709.28     2939.27     94.45 o
   7   2   1     1276.66     1277.64     65.78 o
   8   2   1      125.14       45.40     40.90 <
   9   2   1      337.98      426.58     67.89 o
  -9   3   1      362.10      382.73     67.61 o
  -8   3   1      578.48      714.44     76.74 o
  -7   3   1     1782.79     1590.09     65.36 o
  -6   3   1     5722.67     5345.83     92.20 o
  -5   3   1     2982.01     3361.07     58.33 o
  -4   3   1     2756.58     2962.32     52.57 o
  -3   3   1     1989.04     2133.33     49.19 o
  -2   3   1     9934.25     8712.52     98.39 o
  -1   3   1      670.11      813.53     22.21 o
   0   3   1    14237.60    14741.59    101.34 o
   1   3   1     8885.15     8669.51     82.93 o
   2   3   1    39181.81    41678.21    325.52 o
   3   3   1      421.65      341.41     25.02 o
   4   3   1      213.44      233.46     23.33 o
   5   3   1     2212.24     2250.69     78.99 o
   6   3   1     1688.62     1675.69     71.54 o
   7   3   1      696.73      699.54     67.75 o
   8   3   1      404.38      446.40     62.27 o
  -9   4   1     1536.59     1369.14    115.11 o
  -8   4   1       62.53      147.02     54.25 <
  -7   4   1       32.68      233.32     31.62 o
  -6   4   1     3031.81     3060.56     85.46 o
  -5   4   1     3974.03     3804.52     81.66 o
  -4   4   1       86.06      137.46     20.10 o
  -3   4   1       58.96      247.80     20.52 o
  -2   4   1    16376.35    15310.55    113.43 o
  -1   4   1     2322.73     2767.23     45.12 o
   0   4   1      758.25      798.21     23.89 o
   1   4   1      445.09      582.60     24.03 o
   2   4   1     7955.70     7609.46     98.25 o
   3   4   1      526.10      639.10     30.08 o
   4   4   1       20.01       26.14     22.21 <
   5   4   1     3600.13     3530.58    105.27 o
   6   4   1     4976.77     5015.81    117.92 o
   7   4   1      685.59      659.34     64.09 o
   8   4   1      323.64      280.69     92.20 o
  -8   5   1      973.95      793.01     83.77 o
  -7   5   1     1383.74     1262.88    101.48 o
  -6   5   1       17.25      371.34     32.33 o
  -5   5   1      355.10      237.82     24.88 o
  -4   5   1     1670.65     1545.11     63.39 o
  -3   5   1      747.53     1372.93     37.11 o
  -2   5   1     1315.14     1858.12     44.98 o
  -1   5   1     3627.50     3209.13     62.55 o
   0   5   1     4466.92     4228.85     65.22 o
   1   5   1     2229.83     2297.22     50.32 o
   2   5   1     3716.85     3568.81     68.59 o
   3   5   1     2908.87     2948.12     83.77 o
   4   5   1     5065.67     5140.48    131.98 o
   5   5   1      483.60      456.10     40.20 o
   6   5   1      890.57      872.56     77.87 o
   7   5   1      199.43      254.68     79.83 o
  -8   6   1       49.91       53.13     49.48 <
  -7   6   1     1002.45     1021.55     93.19 o
  -6   6   1      291.74      591.59     71.68 o
  -5   6   1      858.61     1057.11     62.55 o
  -4   6   1     1310.88     1297.59     64.80 o
  -3   6   1     8809.37     8122.06    126.50 o
  -2   6   1     1059.93     1301.53     38.65 o
  -1   6   1      344.99      346.75     24.46 o
   0   6   1     2148.38     2134.59     55.52 o
   1   6   1     6346.10     6324.79     91.08 o
   2   6   1     1136.98     1155.92     61.84 o
   3   6   1      587.59      472.68     53.55 o
   4   6   1     3225.41     3075.04    105.84 o
   5   6   1     1718.31     1770.42     81.94 o
   6   6   1       52.18       38.65     48.21 <
  -7   7   1     1089.19      938.20     95.30 o
  -6   7   1     1100.55      966.87     90.94 o
  -5   7   1     1440.59     1564.51    108.51 o
  -4   7   1      120.78      608.46     72.10 o
  -3   7   1     1029.91     1005.52     53.97 o
  -2   7   1      418.61      355.32     27.13 o
  -1   7   1      254.29      369.80     26.99 o
   0   7   1      829.07     1093.23     46.38 o
   1   7   1     5815.42     5672.34    102.75 o
   2   7   1     1722.40     1579.27     65.78 o
   3   7   1     1464.73     1511.66     71.96 o
   4   7   1      183.18      143.37     37.67 o
   5   7   1      376.48      398.05     67.89 o
  -6   8   1      177.67      104.01     55.94 <
  -5   8   1      326.06      244.85     60.30 o
  -4   8   1      398.08      461.30     91.78 o
  -3   8   1      442.73      495.59     97.97 o
  -2   8   1     2045.75     1897.76     87.00 o
  -1   8   1     3490.20     3416.17     89.11 o
   0   8   1     2111.87     2357.65     83.91 o
   1   8   1       86.87      178.50     33.17 o
   2   8   1       46.49       -7.45     27.41 <
   3   8   1      576.00      582.60     51.72 o
   4   8   1      135.08      142.10     55.94 <
  -4   9   1      759.39      718.51    114.69 o
  -3   9   1      523.07      683.23    107.38 o
  -2   9   1       55.49      153.77     65.50 <
  -1   9   1      605.52      512.18     53.55 o
   0   9   1      719.44      579.36     52.85 o
   1   9   1       85.12      120.45     44.98 <
   2   9   1       97.29      119.61     74.63 <
  -2  -9   2     1218.34     1156.20     92.48 o
  -1  -9   2      346.60      320.18     60.02 o
   0  -9   2      107.76       93.33     45.96 <
   1  -9   2      737.45      735.80     76.04 o
   2  -9   2     1785.24     1587.42     90.38 o
   3  -9   2      474.94      437.40     68.59 o
   4  -9   2       40.67      281.25    100.36 <
  -4  -8   2     1804.87     1789.67     89.81 o
  -3  -8   2      905.41      897.86     67.04 o
  -2  -8   2      291.09      265.51     39.64 o
  -1  -8   2      484.24      486.74     46.38 o
   0  -8   2     1344.08     1322.19     69.29 o
   1  -8   2      129.32      411.82     62.97 o
   2  -8   2     1227.37     1297.31     76.32 o
   3  -8   2     2150.41     1903.80     93.75 o
   4  -8   2     1388.75     1199.91    146.60 o
   5  -8   2       10.97      196.92     82.79 <
   6  -8   2      215.86      274.92     93.19 <
  -5  -7   2       73.28       47.37     34.72 <
  -4  -7   2     1100.00     1075.24     68.45 o
  -3  -7   2     1074.46     1058.93     64.65 o
  -2  -7   2       92.29       36.83     21.50 <
  -1  -7   2     2661.37     2883.61     76.18 o
   0  -7   2     8349.46     8633.67    117.78 o
   1  -7   2     3453.59     3556.44    104.43 o
   2  -7   2     1609.21     1483.41     68.03 o
   3  -7   2      102.52      136.06     24.03 o
   4  -7   2     2178.35     1955.67     71.26 o
   5  -7   2      351.61      535.79     72.10 o
   6  -7   2        3.10      188.90     52.85 o
   7  -7   2      526.93      623.64     77.59 o
  -6  -6   2       63.65      -30.36     36.26 <
  -5  -6   2      172.14      230.23     40.62 o
  -4  -6   2     1904.17     1863.47     83.77 o
  -3  -6   2     7824.42     8101.68    163.75 o
  -2  -6   2     6131.29     6305.96    110.62 o
  -1  -6   2     9297.24     9529.42    118.35 o
   0  -6   2      232.23      352.79     23.61 o
   1  -6   2     1622.66     1635.77     57.77 o
   2  -6   2      559.06      542.96     34.72 o
   3  -6   2       76.02      239.08     27.27 o
   4  -6   2     4922.86     4619.31     88.69 o
   5  -6   2     2026.19     1907.46     80.68 o
   6  -6   2     2521.29     2430.32    129.45 o
   7  -6   2      153.92      322.43     60.72 o
   8  -6   2      497.51      529.33     79.55 o
  -7  -5   2      274.73      262.98     49.76 o
  -6  -5   2      418.15      408.17     50.88 o
  -5  -5   2     7358.62     7574.88    151.10 o
  -4  -5   2     1955.65     2014.84     78.01 o
  -3  -5   2      347.59      252.72     30.22 o
  -2  -5   2      456.00      497.56     33.31 o
  -1  -5   2    10289.41    10464.53    126.64 o
   0  -5   2      180.44      246.67     19.96 o
   1  -5   2     3445.99     2986.07     50.60 o
   2  -5   2    11652.12    10907.70    134.23 o
   3  -5   2    10424.62    10424.05    115.68 o
   4  -5   2       76.30      249.91     25.30 o
   5  -5   2       37.44      132.96     26.14 o
   6  -5   2     2038.71     1924.04     66.48 o
   7  -5   2      760.83      923.16     83.07 o
   8  -5   2       72.26      111.88     46.10 <
  -8  -4   2     1400.24     1311.37     95.30 o
  -7  -4   2      441.21      394.54     75.76 o
  -6  -4   2      542.34      421.66     68.73 o
  -5  -4   2     4730.91     4607.64    133.95 o
  -4  -4   2     6768.65     7193.70    155.73 o
  -3  -4   2     1313.58     1353.54     49.90 o
  -2  -4   2      351.76      393.97     24.74 o
  -1  -4   2    12688.24    12235.79    117.78 o
   0  -4   2     8641.76     8968.05     90.24 o
   1  -4   2     1287.20     1513.91     41.74 o
   2  -4   2      301.86     1190.49     44.84 o
   3  -4   2     6894.02     6599.86    106.12 o
   4  -4   2     1416.15     1484.11     38.09 o
   5  -4   2     1048.70     1069.34     38.79 o
   6  -4   2     1721.98     1775.62     55.10 o
   7  -4   2     3261.50     3157.27     93.47 o
   8  -4   2      838.50      881.70     85.74 o
   9  -4   2      247.27      324.82     63.11 o
  -8  -3   2     1635.84     1525.85    125.23 o
  -7  -3   2     1913.09     1801.62    130.43 o
  -6  -3   2     7227.82     7264.82    180.19 o
  -5  -3   2      119.80      101.62     37.11 <
  -4  -3   2     1254.91     1280.73     52.15 o
  -3  -3   2    11687.23    13109.76    153.20 o
  -2  -3   2     6874.22     6937.75     96.84 o
  -1  -3   2     9175.26     8721.80     88.13 o
   0  -3   2     2919.51     2769.06     41.18 o
   1  -3   2    15976.63    15806.57    177.38 o
   2  -3   2     4485.20     4730.49     71.12 o
   3  -3   2     2226.82     1946.25     35.14 o
   4  -3   2     2778.97     2612.20     45.68 o
   5  -3   2    13000.97    12347.95    116.94 o
   6  -3   2      276.15      732.43     38.23 o
   7  -3   2      807.46      772.91     35.98 o
   8  -3   2      882.61      944.10     52.85 o
   9  -3   2     1139.76     1086.20     81.24 o
  -9  -2   2     1025.22     1057.53    119.47 o
  -8  -2   2      151.40      127.76     64.80 <
  -7  -2   2       90.93      174.15     61.70 <
  -6  -2   2     7149.34     7244.44    171.19 o
  -5  -2   2      152.66       77.02     21.36 o
  -4  -2   2      147.10       73.93     20.66 o
  -3  -2   2    10944.14    10918.38    149.13 o
  -2  -2   2    50842.16    50880.29    443.45 o
  -1  -2   2    15478.82    15995.75    134.79 o
   0  -2   2     6403.79     6826.15     72.39 o
   1  -2   2     9957.22    10034.58    104.99 o
   2  -2   2     7190.51     7407.20     65.22 o
   3  -2   2      504.85      586.53     19.54 o
   4  -2   2      116.52      414.35     20.66 o
   5  -2   2    12409.47    12135.16    122.00 o
   6  -2   2     5626.06     5428.76     82.36 o
   7  -2   2      304.35      311.75     26.42 o
   8  -2   2       59.91      253.56     34.30 o
   9  -2   2     1654.32     1751.58     76.88 o
  -9  -1   2      560.04      532.28     87.99 o
  -8  -1   2      562.28      632.77     81.24 o
  -7  -1   2     1512.22     1495.07    103.17 o
  -6  -1   2    12635.43    12674.46    162.06 o
  -5  -1   2    10757.06    10978.11    133.10 o
  -4  -1   2    12099.57    12292.29    135.92 o
  -3  -1   2     6033.62     5666.86     78.99 o
  -2  -1   2    17456.80    18336.96    173.58 o
  -1  -1   2     1664.65     1582.64     55.38 o
   0  -1   2    25044.88    25919.71    267.61 o
   1  -1   2     2011.95     1965.37     32.89 o
   2  -1   2    54526.15    54394.56    277.17 o
   3  -1   2     9696.43     9946.59     76.46 o
   4  -1   2    21937.07    22529.83    147.02 o
   5  -1   2     1685.78     1599.22     41.32 o
   6  -1   2     1032.96     1104.47     33.87 o
   7  -1   2     2251.55     2215.98     65.08 o
   8  -1   2      507.68      612.82     49.48 o
   9  -1   2      875.65      894.91     59.88 o
  -9   0   2      296.35      180.19     52.57 o
  -8   0   2     2057.95     1950.75    121.44 o
  -7   0   2     7112.02     7117.24    205.63 o
  -6   0   2       64.00       86.30     23.61 o
  -5   0   2      121.32      108.23     18.13 o
  -4   0   2    11329.59    11326.27    121.16 o
  -3   0   2     2696.03     2393.78     44.84 o
  -2   0   2     7180.14     7668.77     96.70 o
  -1   0   2    26292.16    26589.45    272.25 o
   1   0   2     9026.52     9506.09     92.91 o
   2   0   2     6577.64     6460.15     71.68 o
   3   0   2     4174.20     3944.23     51.86 o
   4   0   2    13025.05    13493.19    132.82 o
   5   0   2      207.05      248.78     23.19 o
   6   0   2     1734.12     1666.55     52.29 o
   7   0   2     3597.60     3750.40     96.70 o
   8   0   2     4331.83     4411.43    119.33 o
   9   0   2      151.92      176.11     42.03 o
  -9   1   2      392.13      306.41     53.55 o
  -8   1   2      368.38      550.27     62.97 o
  -7   1   2     4928.91     5099.30    119.47 o
  -6   1   2     2034.39     1897.06     48.49 o
  -5   1   2     3100.88     2765.12     57.06 o
  -4   1   2     1510.62     1914.07     42.87 o
  -3   1   2    15645.49    15644.93    122.28 o
  -2   1   2     9269.73     8886.39     93.75 o
  -1   1   2     2074.60     2108.87     53.27 o
   0   1   2     7580.00     7458.64     63.67 o
   1   1   2    19098.71    19269.68    218.14 o
   2   1   2     1894.45     1873.02     38.79 o
   3   1   2      249.71      266.35     20.10 o
   4   1   2    30351.04    30431.50    239.22 o
   5   1   2     7761.37     7551.83     99.23 o
   6   1   2     5100.14     5227.77    109.35 o
   7   1   2      652.20      605.37     47.51 o
   8   1   2     1572.06     1691.85     91.50 o
   9   1   2      291.65      337.19     57.21 o
  -9   2   2     2096.02     2041.97    137.88 o
  -8   2   2     1069.54      983.18     91.78 o
  -7   2   2     1997.00     1850.96     81.52 o
  -6   2   2      716.09      707.55     42.17 o
  -5   2   2    10288.12     9932.39    109.91 o
  -4   2   2      153.15      761.80     29.52 o
  -3   2   2     5127.00     5138.66     75.34 o
  -2   2   2     7776.03     7818.04    115.39 o
  -1   2   2    56205.99    53746.32    356.02 o
   0   2   2     4874.20     4851.08     47.79 o
   1   2   2     1950.20     2055.46     38.37 o
   2   2   2    32197.85    33832.62    258.06 o
   3   2   2    10501.15    10421.94    129.73 o
   4   2   2     1042.76      870.59     41.46 o
   5   2   2     1483.09     1455.72     51.02 o
   6   2   2     3958.68     4198.07    111.46 o
   7   2   2      618.36      654.28     50.74 o
   8   2   2      318.12      401.70     59.59 o
   9   2   2      446.41      518.93     78.01 o
  -9   3   2      555.82      640.79     86.86 o
  -8   3   2     2007.07     2066.57    125.94 o
  -7   3   2       34.86       78.29     25.02 o
  -6   3   2      276.91      421.94     35.98 o
  -5   3   2    11852.87    11916.73    132.68 o
  -4   3   2     8312.68     7737.64     97.97 o
  -3   3   2     2177.47     1804.57     41.60 o
  -2   3   2     1123.96     1106.58     31.62 o
  -1   3   2     9941.00     9958.11     79.13 o
   0   3   2     5767.90     6091.19     61.14 o
   1   3   2       84.44       50.18     10.68 o
   2   3   2     5514.25     5385.47     78.01 o
   3   3   2    15257.13    15598.12    153.49 o
   4   3   2     1271.97     1311.93     42.03 o
   5   3   2     1011.34      949.02     49.19 o
   6   3   2     2587.41     2650.01     93.47 o
   7   3   2     2179.68     2334.04    122.98 o
   8   3   2      288.02      171.34     46.66 o
  -9   4   2      109.39      226.43     62.55 o
  -8   4   2     1872.08     1690.30    116.66 o
  -7   4   2     2399.89     2171.70     77.87 o
  -6   4   2     5036.61     4609.75    103.45 o
  -5   4   2      168.44      305.71     28.25 o
  -4   4   2     1627.82     1712.51     44.98 o
  -3   4   2     2195.86     1977.17     45.26 o
  -2   4   2      295.34      676.06     23.89 o
  -1   4   2    18919.23    18991.94    135.21 o
   0   4   2    12798.16    12928.16    101.90 o
   1   4   2    30288.89    30265.93    212.38 o
   2   4   2     2974.41     3011.09     55.38 o
   3   4   2      812.07      806.92     33.31 o
   4   4   2      537.85      559.55     36.12 o
   5   4   2     2225.27     2091.44     81.52 o
   6   4   2      592.00      477.74     51.86 o
   7   4   2     1534.66     1571.39     87.99 o
   8   4   2     1114.16     1299.28    105.70 o
  -8   5   2       23.44      118.91     54.11 <
  -7   5   2      487.26      655.12     78.85 o
  -6   5   2     1868.85     1749.90     61.42 o
  -5   5   2       71.46      305.14     27.69 o
  -4   5   2      927.72      875.51     39.21 o
  -3   5   2    10609.54    10025.72    101.34 o
  -2   5   2    13397.81    13589.89    112.30 o
  -1   5   2     2765.24     2991.83     55.10 o
   0   5   2       55.22      120.88     18.41 o
   1   5   2     5280.34     5084.96     70.70 o
   2   5   2     3178.18     3130.14     58.05 o
   3   5   2      380.08      340.28     32.19 o
   4   5   2     1051.25     1057.11     64.23 o
   5   5   2     4709.52     5274.99    177.10 o
   6   5   2     2169.51     2160.03     92.06 o
   7   5   2      272.65      254.82     84.19 o
  -8   6   2      269.51      252.15     60.30 o
  -7   6   2        2.01      202.96     54.82 o
  -6   6   2     2539.36     2355.26    129.73 o
  -5   6   2     1957.62     1857.14    109.21 o
  -4   6   2     1812.22     1732.19    102.04 o
  -3   6   2       81.74      754.35     43.01 o
  -2   6   2     5080.24     4889.59     71.26 o
  -1   6   2     1010.79      990.91     34.58 o
   0   6   2     2370.92     2353.44     55.94 o
   1   6   2     3617.76     3714.00     77.02 o
   2   6   2     5407.44     5734.75    129.73 o
   3   6   2     3631.40     3769.24    138.45 o
   4   6   2     2053.02     1863.04    148.14 o
   5   6   2      830.01      808.75     70.56 o
   6   6   2      594.88      531.72    101.34 o
  -7   7   2      522.83      552.24     72.67 o
  -6   7   2      121.17      213.78     54.11 o
  -5   7   2      822.86      983.88     89.95 o
  -4   7   2     3214.77     3051.57    143.79 o
  -3   7   2     1452.36     1279.89     53.83 o
  -2   7   2      124.08      129.17     20.38 o
  -1   7   2     1758.12     1826.92     52.29 o
   0   7   2     3791.72     3934.39     80.26 o
   1   7   2      283.25      488.99     34.86 o
   2   7   2      177.27      129.17     30.50 o
   3   7   2     1064.17     1048.53     64.37 o
   4   7   2     1864.25     1915.47     87.28 o
   5   7   2       76.60      102.75     51.44 <
  -6   8   2      740.59      681.27     83.77 o
  -5   8   2      125.21      133.10     47.93 <
  -4   8   2      427.96      534.53    104.15 o
  -3   8   2     1259.40     1417.49    137.46 o
  -2   8   2      150.77      302.89     50.60 o
  -1   8   2      135.62      286.45     32.61 o
   0   8   2     2932.14     2920.29     84.19 o
   1   8   2     1879.20     1804.29     77.16 o
   2   8   2      555.56      599.04     50.18 o
   3   8   2      112.98      132.96     47.51 <
   4   8   2     1089.49     1170.11     98.95 o
  -4   9   2      105.13      185.81     81.10 <
  -3   9   2      987.36      856.68    125.23 o
  -2   9   2     1514.23     1410.18    150.67 o
  -1   9   2     1257.70     1258.66     89.81 o
   0   9   2       65.26      128.61     35.98 o
   1   9   2      219.28      198.46     36.83 o
   2   9   2      527.27      616.47    110.19 o
  -2  -9   3      290.13      291.65     58.61 o
  -1  -9   3       96.93      117.92     44.27 <
   0  -9   3      287.20      296.43     56.64 o
   1  -9   3      145.49      187.64     53.27 o
   2  -9   3      268.33      387.09     50.18 o
   3  -9   3      903.15      916.97     91.08 o
   4  -9   3     1219.85     1088.59    144.63 o
  -4  -8   3      217.17      176.82     44.70 o
  -3  -8   3     1026.92     1061.18     67.47 o
  -2  -8   3      373.11      420.68     47.23 o
  -1  -8   3       21.13       55.66     29.94 <
   0  -8   3     1085.51     1117.69     82.36 o
   1  -8   3     4013.94     3859.47    153.20 o
   2  -8   3     1405.65     1513.20    104.85 o
   3  -8   3      480.91      558.14     61.14 o
   4  -8   3       89.17      305.56     47.65 o
   5  -8   3      528.13      542.26    110.90 o
   6  -8   3       74.31      -73.79     71.96 <
  -5  -7   3      866.17      837.14     65.36 o
  -4  -7   3     1068.18      987.53     69.29 o
  -3  -7   3      822.04      907.14     59.03 o
  -2  -7   3     2908.71     2848.61     84.05 o
  -1  -7   3     2831.55     2748.82     76.74 o
   0  -7   3     1841.62     2103.39     59.88 o
   1  -7   3      913.50     1260.07     64.09 o
   2  -7   3     1098.98     1138.35     61.84 o
   3  -7   3      829.98      725.40     40.20 o
   4  -7   3      243.85      498.12     40.48 o
   5  -7   3     1500.25     1587.98    159.53 o
   6  -7   3     1147.68     1051.06     92.06 o
   7  -7   3      654.66      678.88     80.40 o
  -6  -6   3        4.39       21.36     33.73 <
  -5  -6   3      394.09      411.68     47.51 o
  -4  -6   3     3984.90     4065.24    124.53 o
  -3  -6   3      265.40      171.62     35.98 o
  -2  -6   3     2042.95     2131.36     64.51 o
  -1  -6   3     2191.45     2450.56     57.77 o
   0  -6   3     5318.13     5056.29     79.98 o
   1  -6   3       80.31      229.24     30.36 o
   2  -6   3      139.55      104.85     21.50 o
   3  -6   3     1728.26     1403.15     59.31 o
   4  -6   3     1524.27     1934.87     63.25 o
   5  -6   3      182.50      399.88     34.44 o
   6  -6   3      312.42      615.63     71.82 o
   7  -6   3     1242.02     1110.52     93.61 o
   8  -6   3      362.03      452.58     72.95 o
  -7  -5   3      699.09      691.10     68.31 o
  -6  -5   3      201.42      199.73     43.01 o
  -5  -5   3      443.10      365.86     46.80 o
  -4  -5   3     7324.68     7528.22    148.28 o
  -3  -5   3     5141.77     5065.99    102.75 o
  -2  -5   3     5958.66     6059.99     93.89 o
  -1  -5   3      289.70      442.18     27.83 o
   0  -5   3     3123.63     2853.95     51.30 o
   1  -5   3      350.13      402.13     24.60 o
   2  -5   3      788.49     1218.60     46.10 o
   3  -5   3     2678.87     3086.99     61.70 o
   4  -5   3     2909.81     2741.37     62.27 o
   5  -5   3     6449.71     5818.66    112.02 o
   6  -5   3     1267.74     1168.99     55.38 o
   7  -5   3      858.13      832.36     79.98 o
   8  -5   3      438.93      530.59     71.68 o
  -8  -4   3      807.31      816.48     80.96 o
  -7  -4   3     1651.95     1678.36     99.79 o
  -6  -4   3     5100.26     5522.51    163.60 o
  -5  -4   3     4948.93     4964.23    124.11 o
  -4  -4   3      336.97      238.94     36.68 o
  -3  -4   3       59.52       89.11     23.61 o
  -2  -4   3     3668.73     3693.62     74.21 o
  -1  -4   3      294.04      388.07     25.44 o
   0  -4   3     8540.60     7844.60     91.64 o
   1  -4   3    18404.85    17899.14    172.60 o
   2  -4   3    28812.89    27979.25    303.03 o
   3  -4   3     3086.51     3600.99     79.69 o
   4  -4   3       43.21       81.94     17.43 o
   5  -4   3     1085.92     1063.29     39.64 o
   6  -4   3     2020.44     2043.52     60.86 o
   7  -4   3       98.47      311.89     35.56 o
   8  -4   3      601.34      546.47     66.48 o
   9  -4   3      577.02      422.93     65.78 o
  -8  -3   3      422.45      428.27     89.25 o
  -7  -3   3      276.29      220.39     71.12 o
  -6  -3   3      870.69      811.70     91.08 o
  -5  -3   3     5886.46     5872.63    171.90 o
  -4  -3   3       59.65       73.79     24.88 <
  -3  -3   3       57.67       74.49     22.63 o
  -2  -3   3    11306.33    11172.78    130.57 o
  -1  -3   3    18347.69    18253.05    159.67 o
   0  -3   3      969.97      966.59     27.69 o
   1  -3   3     7700.98     8217.77    103.73 o
   2  -3   3    14417.89    13837.12    138.31 o
   3  -3   3     1600.63     1665.71     38.37 o
   4  -3   3      150.23      157.84     15.60 o
   5  -3   3     1406.50     1566.05     39.21 o
   6  -3   3     8844.10     8368.87    120.31 o
   7  -3   3      542.14      735.66     38.51 o
   8  -3   3     1087.72     1121.20     57.06 o
   9  -3   3       73.87      156.16     36.54 o
  -9  -2   3      944.20      766.30    101.76 o
  -8  -2   3      684.47      673.96     96.00 o
  -7  -2   3     3582.72     3687.01    172.32 o
  -6  -2   3      940.79      825.76     66.34 o
  -5  -2   3     6466.99     6830.51    131.28 o
  -4  -2   3     3023.05     3125.78     87.28 o
  -3  -2   3     8862.53     9025.54    136.34 o
  -2  -2   3      512.51      351.67     28.25 o
  -1  -2   3     9756.88     9359.49    107.38 o
   0  -2   3      288.01      356.73     22.21 o
   1  -2   3     7492.64     7611.70     93.47 o
   2  -2   3     4316.02     4037.56     53.55 o
   3  -2   3     9359.96     8517.58     70.14 o
   4  -2   3    12196.20    11921.09    110.76 o
   5  -2   3     3392.81     3633.18     63.39 o
   6  -2   3      705.27      758.71     30.36 o
   7  -2   3      651.69      625.89     32.61 o
   8  -2   3     1229.84     1263.58     60.44 o
   9  -2   3       97.95      216.03     36.97 o
  -9  -1   3       25.59       -7.45     66.62 <
  -8  -1   3       27.49       57.21     51.02 <
  -7  -1   3     3772.92     3745.34    159.67 o
  -6  -1   3      858.01      810.72     49.33 o
  -5  -1   3     1078.52     1005.52     43.57 o
  -4  -1   3     1071.79      963.64     46.24 o
  -3  -1   3    21610.41    22141.06    215.47 o
  -2  -1   3     7931.86     7864.70    114.55 o
  -1  -1   3       14.51       36.54     18.13 <
   0  -1   3    11017.12    10733.41    145.75 o
   1  -1   3    19128.32    19265.60    182.30 o
   2  -1   3     1191.31     1261.75     21.22 o
   3  -1   3     1999.57     1975.35     33.17 o
   4  -1   3     4210.81     4156.60     52.15 o
   5  -1   3     9483.95     9425.13    104.99 o
   6  -1   3      154.76      179.91     17.99 o
   7  -1   3       25.19      100.64     27.83 o
   8  -1   3     3099.03     3173.43     96.14 o
   9  -1   3      891.30      951.41     62.12 o
  -9   0   3      162.62      204.37     58.05 o
  -8   0   3      461.95      455.96     70.84 o
  -7   0   3     3661.23     4006.35    156.16 o
  -6   0   3     6391.10     6471.39    121.72 o
  -5   0   3     3407.65     3084.88     66.76 o
  -4   0   3     7065.29     6869.44    116.52 o
  -3   0   3     1076.77     1293.52     43.57 o
  -2   0   3      194.22      254.82     20.10 o
  -1   0   3    10073.25     9911.73    131.84 o
   0   0   3        0.53       44.56     23.19 <
   1   0   3    51455.58    52016.24    340.14 o
   2   0   3    13968.04    14452.75    126.22 o
   3   0   3    14259.58    14164.62    105.28 o
   4   0   3      188.06      149.41     14.76 o
   5   0   3     3297.34     3182.99     58.47 o
   6   0   3      604.03      626.31     32.05 o
   7   0   3     1225.16     1305.18     48.21 o
   8   0   3      599.65      718.37     56.22 o
   9   0   3      942.11      932.29     63.39 o
  -9   1   3      333.16      212.10     68.73 o
  -8   1   3     3987.73     3954.35    183.70 o
  -7   1   3      484.95      623.78     47.09 o
  -6   1   3      232.30      338.59     31.20 o
  -5   1   3      512.86      587.80     34.58 o
  -4   1   3    17304.05    16778.08    184.41 o
  -3   1   3     9082.42     9345.16    116.52 o
  -2   1   3     8007.81     7781.07    108.23 o
  -1   1   3    18834.58    18605.98    221.23 o
   0   1   3    54395.89    55321.51    355.18 o
   1   1   3       53.21       58.47     13.35 o
   2   1   3      121.44      131.84     15.18 o
   3   1   3     7966.82     7719.37     96.84 o
   4   1   3     1855.28     1691.85     45.40 o
   5   1   3     3964.60     3865.38     69.01 o
   6   1   3      233.69      148.28     32.33 o
   7   1   3     4877.25     4972.52    100.07 o
   8   1   3      345.22      328.33     50.04 o
   9   1   3       25.68       74.49     46.52 <
  -9   2   3       74.67      122.70     62.83 <
  -8   2   3     2180.75     2281.33    138.73 o
  -7   2   3     1078.05     1063.99     66.06 o
  -6   2   3       41.60       -2.95     24.60 <
  -5   2   3     1086.95     1505.76     49.48 o
  -4   2   3    28883.50    28564.24    254.96 o
  -3   2   3    15019.72    14189.35    175.83 o
  -2   2   3     4329.18     3776.55     97.97 o
  -1   2   3      557.12      874.53     21.50 o
   0   2   3    15051.91    14874.55    103.31 o
   1   2   3       57.86       67.61     10.68 o
   2   2   3      297.61      205.21     15.88 o
   3   2   3    11174.55    10984.58    130.29 o
   4   2   3    11580.17    12007.95    152.64 o
   5   2   3     4194.58     4372.78     95.86 o
   6   2   3     2536.49     2518.87     87.14 o
   7   2   3     2116.38     2133.47     80.54 o
   8   2   3      573.15      561.94     64.09 o
   9   2   3      218.82      208.02     61.84 o
  -9   3   3      823.48      919.93     98.67 o
  -8   3   3      687.62      742.41     82.65 o
  -7   3   3     1114.73     1018.17     51.30 o
  -6   3   3     1344.20     1188.95     51.02 o
  -5   3   3     2058.88     2471.22     57.63 o
  -4   3   3     3512.94     3921.60     69.29 o
  -3   3   3     2115.11     2006.13     53.97 o
  -2   3   3     8456.77     7900.12    126.50 o
  -1   3   3      899.40     1020.70     22.35 o
   0   3   3    12977.71    12674.88    102.04 o
   1   3   3     8643.86     8281.16     75.76 o
   2   3   3    13629.03    13403.52    130.15 o
   3   3   3      838.87      659.48     29.24 o
   4   3   3     1117.29     1111.92     37.39 o
   5   3   3      920.79      868.06     45.26 o
   6   3   3     2019.59     2036.35     81.24 o
   7   3   3     1007.88     1071.30     74.49 o
   8   3   3     1092.45     1190.07     98.95 o
  -9   4   3     1048.81      864.27     94.73 o
  -8   4   3       34.61      193.26     54.53 o
  -7   4   3       72.59      230.37     35.56 o
  -6   4   3     1752.42     2177.60     72.53 o
  -5   4   3     3644.24     3240.75     76.60 o
  -4   4   3      137.00      236.83     22.77 o
  -3   4   3      104.33      152.92     27.27 o
  -2   4   3    10517.99     9775.11    106.26 o
  -1   4   3     6735.00     7037.68     71.40 o
   0   4   3      573.12      667.07     24.74 o
   1   4   3      504.21      548.72     25.58 o
   2   4   3     9272.68     9114.65     95.30 o
   3   4   3     1734.25     1965.51     47.79 o
   4   4   3       40.71       15.04     18.97 <
   5   4   3      624.55      654.98     41.18 o
   6   4   3     4704.78     5428.06    184.41 o
   7   4   3      468.88      401.28     66.06 o
   8   4   3      127.46       64.94     51.86 <
  -8   5   3      752.89      696.87     84.33 o
  -7   5   3     1345.51     1295.63     99.93 o
  -6   5   3      256.75      525.67     37.11 o
  -5   5   3     6531.11     5846.63    129.03 o
  -4   5   3      997.26      952.25     52.71 o
  -3   5   3     1530.79     1847.58     58.61 o
  -2   5   3     2245.32     2563.28     49.19 o
  -1   5   3     9746.14     9529.28     96.98 o
   0   5   3     3688.53     3427.13     58.61 o
   1   5   3     5909.34     6041.15     76.74 o
   2   5   3     2461.62     2390.12     52.15 o
   3   5   3     1488.33     1464.57     55.24 o
   4   5   3     1125.44     1263.30     52.29 o
   5   5   3      773.64      630.81     73.93 o
   6   5   3     1546.05     1778.99    113.71 o
   7   5   3      652.16      747.33     84.89 o
  -8   6   3      103.57      150.96     59.17 <
  -7   6   3     1009.60     1014.52     97.12 o
  -6   6   3      283.44      634.88     75.90 o
  -5   6   3     1339.42     1271.31     93.47 o
  -4   6   3     2272.46     1890.45     77.87 o
  -3   6   3     8710.24     8080.87    152.50 o
  -2   6   3     1671.07     1926.57     46.52 o
  -1   6   3      252.60      318.35     21.93 o
   0   6   3      211.06      311.05     26.28 o
   1   6   3      715.94      791.32     36.97 o
   2   6   3      823.32      828.14     50.32 o
   3   6   3      959.53      969.82     72.53 o
   4   6   3     3500.92     4094.20    154.89 o
   5   6   3     2888.20     3350.25    149.13 o
   6   6   3      128.98      170.49     79.83 <
  -7   7   3      515.42      522.16     76.32 o
  -6   7   3     1489.41     1165.90    100.07 o
  -5   7   3      805.28      820.55     81.38 o
  -4   7   3      199.06      582.74     70.42 o
  -3   7   3      351.05      471.84     47.37 o
  -2   7   3     1080.77      990.91     40.62 o
  -1   7   3       76.06      188.34     21.93 o
   0   7   3      492.64      542.40     31.20 o
   1   7   3     4126.85     4061.45     97.26 o
   2   7   3     3092.53     3198.31     98.81 o
   3   7   3     1857.49     2072.19     85.04 o
   4   7   3      139.64       83.49     44.27 <
   5   7   3      817.38      813.67     86.30 o
  -6   8   3      317.41      343.23     70.56 o
  -5   8   3      437.05      397.49     68.45 o
  -4   8   3      677.55      709.94     78.71 o
  -3   8   3      571.15      735.80    116.94 o
  -2   8   3     1218.39      999.76     77.87 o
  -1   8   3     3102.17     3010.81     81.38 o
   0   8   3     1666.94     1947.94     66.90 o
   1   8   3       93.23      191.72     34.44 o
   2   8   3      261.07      258.06     38.23 o
   3   8   3     1039.71     1148.33     92.06 o
   4   8   3      127.39      157.98     50.04 o
  -4   9   3      609.20      598.76    113.57 o
  -3   9   3      191.25      393.55     95.86 o
  -2   9   3       26.54      144.21     62.12 <
  -1   9   3      466.28      434.31     91.64 o
   0   9   3     1237.73     1091.12     66.62 o
   1   9   3       85.81      116.94     32.47 o
   2   9   3       70.84       65.22     62.41 <
  -2  -9   4     1904.66     1840.41    118.63 o
  -1  -9   4      680.54      715.98     78.29 o
   0  -9   4      178.42      149.27     50.88 <
   1  -9   4      264.21      203.10     54.82 o
   2  -9   4      945.02      798.07     88.97 o
   3  -9   4      343.88      296.85     59.31 o
   4  -9   4       12.78      134.09     52.15 <
  -4  -8   4     2775.38     2833.71    114.83 o
  -3  -8   4     1179.00     1147.62     73.93 o
  -2  -8   4      151.49      150.11     34.01 o
  -1  -8   4      437.45      345.48     54.96 o
   0  -8   4      722.66      609.30     68.31 o
   1  -8   4      152.04      321.17     56.50 o
   2  -8   4     1630.85     1787.57    111.74 o
   3  -8   4     1727.39     1555.37     88.69 o
   4  -8   4     1675.65     1469.91     87.42 o
   5  -8   4      114.95      245.13     89.95 <
   6  -8   4      352.12      206.76     84.19 <
  -5  -7   4      118.29      118.91     40.20 <
  -4  -7   4      596.70      606.07     56.64 o
  -3  -7   4     1801.32     1856.86     85.18 o
  -2  -7   4      797.65      881.98     48.07 o
  -1  -7   4      865.07      902.08     45.40 o
   0  -7   4     5185.75     5167.61    123.41 o
   1  -7   4     5991.40     5906.36    140.55 o
   2  -7   4      364.19      459.89     38.79 o
   3  -7   4       53.10       80.40     25.30 o
   4  -7   4     1538.57     1468.51     66.34 o
   5  -7   4      489.07      538.18    104.57 o
   6  -7   4       42.03      209.85     54.39 o
   7  -7   4      536.59      546.33     74.21 o
  -6  -6   4      340.48      356.02     52.85 o
  -5  -6   4      481.63      567.84     57.49 o
  -4  -6   4      933.90      898.14     62.55 o
  -3  -6   4     6288.74     6319.73    147.58 o
  -2  -6   4     1904.85     1969.58     64.94 o
  -1  -6   4     4178.81     4181.20     78.29 o
   0  -6   4      403.60      654.00     35.98 o
   1  -6   4     2333.80     2278.52     56.36 o
   2  -6   4      815.65      777.54     52.15 o
   3  -6   4       40.17      101.06     28.81 o
   4  -6   4     4381.06     4086.75    102.46 o
   5  -6   4     3682.85     3671.41     93.19 o
   6  -6   4     2111.20     1870.21    112.58 o
   7  -6   4      206.97      400.30     63.95 o
   8  -6   4      453.77      523.56     71.12 o
  -7  -5   4      122.71      -10.12     45.40 <
  -6  -5   4      732.34      691.67     65.22 o
  -5  -5   4     2879.00     3121.85    114.55 o
  -4  -5   4     1912.47     1900.43     80.68 o
  -3  -5   4      729.09      643.46     41.46 o
  -2  -5   4     1395.84     1553.54     49.62 o
  -1  -5   4     7103.89     7027.28     95.01 o
   0  -5   4      161.85      272.67     21.93 o
   1  -5   4     2473.11     2409.94     52.15 o
   2  -5   4     8251.25     8011.02    117.92 o
   3  -5   4    10699.91    10736.64    180.33 o
   4  -5   4      857.35     1094.07     42.17 o
   5  -5   4      116.95      430.80     36.26 o
   6  -5   4      543.55      639.24     43.57 o
   7  -5   4      477.64      520.61     64.09 o
   8  -5   4      131.98      140.27     49.05 <
  -8  -4   4     2423.05     2551.76    130.15 o
  -7  -4   4      160.27       60.30     48.91 <
  -6  -4   4      246.30       94.17     44.42 <
  -5  -4   4     4796.23     4684.95    123.27 o
  -4  -4   4     8850.11     9016.82    163.46 o
  -3  -4   4     2368.56     2616.41     64.51 o
  -2  -4   4     2344.04     2329.82     60.72 o
  -1  -4   4    15398.80    14815.38    150.39 o
   0  -4   4     6658.18     6765.29    101.62 o
   1  -4   4      293.52      471.28     28.81 o
   2  -4   4       62.98      710.08     46.66 o
   3  -4   4    12281.60    11834.93    157.70 o
   4  -4   4     3377.91     3189.87     54.39 o
   5  -4   4      444.37      454.55     28.81 o
   6  -4   4      878.12     1054.01     39.07 o
   7  -4   4     2517.17     2407.41     73.65 o
   8  -4   4      542.46      570.09     52.57 o
   9  -4   4      142.74      147.30     82.79 <
  -8  -3   4     2250.00     2110.42    114.41 o
  -7  -3   4     2619.67     2450.42    115.82 o
  -6  -3   4     6438.44     6300.76    171.19 o
  -5  -3   4      194.00       86.02     34.15 <
  -4  -3   4     2719.25     2767.79     67.61 o
  -3  -3   4      180.33      172.32     24.74 o
  -2  -3   4     5128.81     5160.02     84.33 o
  -1  -3   4     6990.79     6908.37     90.24 o
   0  -3   4    15406.53    14701.67    149.41 o
   1  -3   4    19647.72    19902.45    164.45 o
   2  -3   4     5093.94     5471.63     93.05 o
   3  -3   4     1624.61     1439.55     36.54 o
   4  -3   4     1757.30     1491.00     33.17 o
   5  -3   4     3551.70     3425.58     58.75 o
   6  -3   4      176.79      694.48     37.39 o
   7  -3   4     1140.62     1250.09     47.37 o
   8  -3   4     1160.90     1146.36     56.50 o
   9  -3   4     1146.07     1066.24     90.10 o
  -9  -2   4     1662.29     1563.66    105.98 o
  -8  -2   4       40.79      -18.27     64.09 <
  -7  -2   4      244.47      167.96     62.27 <
  -6  -2   4     2802.47     2811.36    140.27 o
  -5  -2   4      514.66      505.85     44.27 o
  -4  -2   4     3585.23     3464.80     94.03 o
  -3  -2   4     7896.34     7581.49    127.06 o
  -2  -2   4    55387.52    54589.79    517.94 o
  -1  -2   4    21801.98    23286.01    244.28 o
   0  -2   4     7674.86     8222.27    109.35 o
   1  -2   4      612.07      551.82     29.94 o
   2  -2   4    16748.65    16538.86    130.57 o
   3  -2   4      123.08      135.63     12.37 o
   4  -2   4      124.73      172.04     16.30 o
   5  -2   4    10848.76    10432.91    115.11 o
   6  -2   4     4737.09     4699.14     68.73 o
   7  -2   4      726.28      615.49     35.98 o
   8  -2   4       49.25       95.44     27.41 o
   9  -2   4     1176.36     1245.87     76.74 o
  -9  -1   4     1110.64     1043.61    110.19 o
  -8  -1   4      520.90      532.28     83.91 o
  -7  -1   4      283.15      155.73     52.57 <
  -6  -1   4     5427.25     5759.48    122.84 o
  -5  -1   4     6664.08     6700.91    108.93 o
  -4  -1   4    14255.45    14478.19    196.21 o
  -3  -1   4     4387.60     4152.53     71.82 o
  -2  -1   4    25091.65    25762.43    333.53 o
  -1  -1   4    14825.48    14219.85    166.98 o
   0  -1   4    18218.98    18518.28    231.21 o
   1  -1   4     9330.88     8915.48    110.76 o
   2  -1   4    28898.77    29750.51    162.34 o
   3  -1   4    16381.80    16535.48    117.50 o
   4  -1   4    11801.72    11471.32    101.48 o
   5  -1   4      428.39      501.22     28.53 o
   6  -1   4     1602.38     1664.58     43.71 o
   7  -1   4      936.47      974.74     50.74 o
   8  -1   4      425.70      545.91     44.98 o
   9  -1   4      787.80      905.59     68.87 o
  -9   0   4      339.04      368.95     91.92 o
  -8   0   4     1086.54      903.34     88.97 o
  -7   0   4     4279.85     4115.56    158.54 o
  -6   0   4      142.00      223.34     37.95 o
  -5   0   4      596.86      541.70     32.05 o
  -4   0   4     9035.35     8928.70    138.73 o
  -3   0   4    15535.88    15150.46    179.07 o
  -2   0   4     7553.66     8127.96    109.63 o
  -1   0   4    17673.41    18558.62    226.85 o
   0   0   4    10879.29    10697.57    131.14 o
   1   0   4    15206.60    16160.06    150.39 o
   2   0   4     2925.68     2825.00     46.52 o
   3   0   4      707.73      725.26     23.33 o
   4   0   4     9622.43     9734.35     99.09 o
   5   0   4      238.90      242.60     21.08 o
   6   0   4     1299.94     1240.25     41.74 o
   7   0   4     1937.06     2039.44     57.21 o
   8   0   4     4239.84     4345.65    116.10 o
   9   0   4      306.08      304.02     54.53 o
  -9   1   4       95.92       77.73     65.36 <
  -8   1   4      115.13      165.29     70.84 <
  -7   1   4     8106.14     7845.87    185.95 o
  -6   1   4     2768.25     2651.13     82.08 o
  -5   1   4     2465.49     2242.40     61.98 o
  -4   1   4      588.02      706.85     36.97 o
  -3   1   4    19880.70    20037.24    206.61 o
  -2   1   4      384.17      428.69     28.81 o
  -1   1   4     9710.13     9423.87     92.77 o
   0   1   4    12513.83    12895.13     96.84 o
   1   1   4    10754.82    10814.23    121.16 o
   2   1   4     2284.27     2135.58     34.01 o
   3   1   4     1405.70     1255.85     36.68 o
   4   1   4    13951.87    13689.68    129.17 o
   5   1   4     4436.89     4609.05     76.60 o
   6   1   4     5462.85     5460.24    104.29 o
   7   1   4      292.85      198.46     28.39 o
   8   1   4     2046.01     2146.96    101.48 o
   9   1   4      208.23      240.77     58.89 o
  -9   2   4     1152.06      955.06    101.06 o
  -8   2   4     1467.79     1518.12    115.82 o
  -7   2   4      460.82      558.70     49.90 o
  -6   2   4      893.45      957.88     48.91 o
  -5   2   4     6806.18     6832.47    105.28 o
  -4   2   4       92.09      693.35     35.98 o
  -3   2   4     6550.99     6629.79     92.91 o
  -2   2   4    17648.59    16929.60    246.11 o
  -1   2   4    28828.17    29458.72    228.12 o
   0   2   4     5420.03     5363.26     50.60 o
   1   2   4     2150.49     1969.02     36.83 o
   2   2   4     5519.14     4902.24     67.61 o
   3   2   4     5167.26     4946.52     79.27 o
   4   2   4     2328.58     2096.22     59.03 o
   5   2   4     2433.51     2447.33     70.70 o
   6   2   4     5096.81     5178.15    125.09 o
   7   2   4     2150.44     2092.85     79.13 o
   8   2   4      667.89      823.23     70.70 o
  -9   3   4      523.94      677.89     90.38 o
  -8   3   4     1593.99     1511.24    112.72 o
  -7   3   4       20.96       56.08     26.85 <
  -6   3   4      135.60      183.99     28.39 o
  -5   3   4    10646.10    10837.98    127.34 o
  -4   3   4    13888.55    13566.56    145.05 o
  -3   3   4     1885.24     1667.53     62.27 o
  -2   3   4      187.87      199.17     21.08 o
  -1   3   4    16344.84    16405.89    135.49 o
   0   3   4     1728.92     1805.14     32.19 o
   1   3   4      481.28      491.94     19.26 o
   2   3   4     2637.84     2361.59     44.84 o
   3   3   4    24187.60    25059.24    204.51 o
   4   3   4     1728.10     1830.29     49.62 o
   5   3   4      951.64      932.15     45.40 o
   6   3   4     1144.09     1199.07     63.81 o
   7   3   4     2163.44     2237.20    102.32 o
   8   3   4      127.62       80.54     50.32 <
  -9   4   4       32.41      181.17     64.09 <
  -8   4   4     1936.43     1840.13    128.33 o
  -7   4   4     1866.80     1633.10     82.93 o
  -6   4   4     4051.86     3654.26     91.22 o
  -5   4   4      873.15     1131.18     49.48 o
  -4   4   4     3534.89     3602.68     72.67 o
  -3   4   4     1737.56     1615.95     65.92 o
  -2   4   4      348.58      416.32     22.35 o
  -1   4   4     8509.71     8603.03     80.26 o
   0   4   4    10535.66    10739.31     93.47 o
   1   4   4    14508.75    14410.58    127.20 o
   2   4   4     5917.96     5769.46     72.81 o
   3   4   4      798.71      746.48     31.48 o
   4   4   4     1146.74     1110.38     44.84 o
   5   4   4     1059.86     1066.52     47.93 o
   6   4   4      294.29      206.90     54.25 o
   7   4   4     1454.48     1666.41    113.99 o
   8   4   4      668.70      607.90     81.52 o
  -8   5   4      172.67      277.73     63.53 o
  -7   5   4      639.86      770.52     82.36 o
  -6   5   4     4609.07     4207.63    122.56 o
  -5   5   4      361.73      685.90     50.60 o
  -4   5   4      415.53      471.98     42.45 o
  -3   5   4     2437.58     2509.73     88.69 o
  -2   5   4    12033.02    11582.22    109.63 o
  -1   5   4     1265.72     1579.12     37.39 o
   0   5   4       87.56      138.16     15.88 o
   1   5   4     2777.58     2769.34     52.57 o
   2   5   4     4102.30     4028.28     65.36 o
   3   5   4      367.84      356.16     32.47 o
   4   5   4      683.76      653.15     38.93 o
   5   5   4     8534.44     9878.98    244.28 o
   6   5   4     2395.95     2634.26    136.06 o
   7   5   4      142.27      180.89     57.77 o
  -8   6   4      391.35      313.58     67.33 o
  -7   6   4       57.73      276.61     64.65 o
  -6   6   4     1733.86     1535.13    109.77 o
  -5   6   4      751.70      768.41     76.60 o
  -4   6   4     1018.70     1023.66     47.09 o
  -3   6   4       55.53      610.29     37.25 o
  -2   6   4     3866.00     3929.61     68.31 o
  -1   6   4     2153.79     2059.54     51.16 o
   0   6   4     1507.06     1400.62     43.99 o
   1   6   4     3738.29     3867.77     79.41 o
   2   6   4     5531.02     5209.64    104.29 o
   3   6   4     2087.17     2086.24     69.57 o
   4   6   4     1119.38     1033.63     59.31 o
   5   6   4      920.00      940.59     91.22 o
   6   6   4     1077.70     1262.74    101.06 o
  -7   7   4      453.92      496.16     75.20 o
  -6   7   4      119.67      326.23     67.75 o
  -5   7   4      704.76      665.80     80.40 o
  -4   7   4     2333.09     2245.07    125.66 o
  -3   7   4     2055.66     1872.18     78.29 o
  -2   7   4      277.37      308.94     26.56 o
  -1   7   4      713.99      749.43     35.70 o
   0   7   4     2113.38     2207.12     54.82 o
   1   7   4     1099.15     1173.49     46.52 o
   2   7   4     1103.53     1044.60     79.98 o
   3   7   4     1099.04     1113.47     89.25 o
   4   7   4     1637.95     1826.22    111.88 o
   5   7   4       99.29      108.51     52.29 <
  -6   8   4      611.29      578.80     80.96 o
  -5   8   4      211.67      224.46     56.36 o
  -4   8   4      272.59      380.76     65.50 o
  -3   8   4     1311.08     1343.13    134.23 o
  -2   8   4       38.49      171.76     67.61 <
  -1   8   4      132.43      387.51     42.31 o
   0   8   4     2875.89     2773.83     91.64 o
   1   8   4     2661.38     2656.89     79.55 o
   2   8   4     1172.38     1215.09     56.64 o
   3   8   4      118.79      165.57     47.65 o
   4   8   4      571.41      640.22     77.87 o
  -4   9   4       38.87      132.12     75.76 <
  -3   9   4      845.86      771.36    119.33 o
  -2   9   4     1252.11     1156.06    129.03 o
  -1   9   4     1174.94     1088.59    123.97 o
   0   9   4       96.42      281.25     70.70 o
   1   9   4      158.77      195.37     76.88 <
  -2  -9   5      443.77      415.76     68.87 o
  -1  -9   5      106.72      171.62     47.37 o
   0  -9   5      163.87       97.83     41.89 <
   1  -9   5      430.71      442.32     70.42 o
   2  -9   5      258.11      229.81     56.22 o
   3  -9   5     1243.86     1158.45    100.07 o
   4  -9   5      947.68      888.02     92.20 o
  -4  -8   5      211.71      234.58     47.23 o
  -3  -8   5     1343.75     1366.61     79.13 o
  -2  -8   5      887.65      837.14     82.08 o
  -1  -8   5       21.01       38.93     38.93 <
   0  -8   5      321.61      330.72     55.38 o
   1  -8   5     2107.41     1910.41    114.69 o
   2  -8   5     1915.15     1990.81    124.25 o
   3  -8   5       37.47      101.76     53.83 <
   4  -8   5      238.66      377.95     54.25 o
   5  -8   5      940.27     1028.15    144.07 o
   6  -8   5       54.41      -30.22     68.73 <
  -5  -7   5     1131.20     1077.77     76.32 o
  -4  -7   5     1033.62      932.01     67.33 o
  -3  -7   5      240.40      231.49     40.34 o
  -2  -7   5     1910.51     1873.30     69.71 o
  -1  -7   5     1124.75     1081.14     60.16 o
   0  -7   5      284.28      426.16     44.13 o
   1  -7   5     1354.08     1742.31     61.28 o
   2  -7   5     1940.76     1861.36     69.15 o
   3  -7   5     1052.91      901.51     63.39 o
   4  -7   5      181.12      283.22     37.95 o
   5  -7   5     1014.76      808.47    119.61 o
   6  -7   5      901.17      859.49    129.73 o
   7  -7   5      436.76      478.16    107.52 o
  -6  -6   5       46.86      117.08     42.45 <
  -5  -6   5      117.06      121.02     39.36 o
  -4  -6   5     1256.81     1219.45     72.95 o
  -3  -6   5      470.28      487.72     46.38 o
  -2  -6   5      317.80      366.71     32.89 o
  -1  -6   5     7873.67     7682.97    150.39 o
   0  -6   5    13618.11    13267.32    172.46 o
   1  -6   5      779.69      969.82     45.54 o
   2  -6   5        8.43       29.38     28.81 <
   3  -6   5     1409.30     1285.37     69.29 o
   4  -6   5      845.33     1107.99     59.31 o
   5  -6   5       22.94      550.97     48.63 o
   6  -6   5      113.46      321.17     57.91 o
   7  -6   5     1545.14     1356.07    102.18 o
   8  -6   5      233.75      248.22     54.25 o
  -7  -5   5     1124.67     1114.03     85.04 o
  -6  -5   5       40.56       43.15     40.34 <
  -5  -5   5      129.40       64.94     35.56 <
  -4  -5   5     9327.64     9492.18    194.53 o
  -3  -5   5     5613.42     5580.56    111.46 o
  -2  -5   5     5437.32     5437.47     92.77 o
  -1  -5   5      787.31      845.29     36.68 o
   0  -5   5     6540.49     6366.25     90.80 o
   1  -5   5     1352.01     1438.85     43.85 o
   2  -5   5      291.19      453.29     34.01 o
   3  -5   5     2572.93     2626.81     78.29 o
   4  -5   5     7315.40     6806.47    103.59 o
   5  -5   5     2004.37     1794.45     60.58 o
   6  -5   5      326.23      389.33     37.53 o
   7  -5   5      159.99      250.47     38.23 o
   8  -5   5      518.90      512.18     71.82 o
  -8  -4   5      212.13       86.72     52.85 <
  -7  -4   5     1362.67     1315.02     90.94 o
  -6  -4   5     1435.64     1499.43     90.10 o
  -5  -4   5     6847.12     6779.20    173.58 o
  -4  -4   5      399.03      295.16     44.13 o
  -3  -4   5     1484.39     1378.55     48.35 o
  -2  -4   5     1681.20     1637.03     59.03 o
  -1  -4   5      957.48     1036.16     44.84 o
   0  -4   5    12654.72    12515.21    149.55 o
   1  -4   5     5823.81     5392.78     89.39 o
   2  -4   5    13493.60    12869.41    229.81 o
   3  -4   5     5023.78     5695.67    129.87 o
   4  -4   5     1092.90     1056.83     35.14 o
   5  -4   5      214.07      233.60     23.19 o
   6  -4   5     2538.64     2473.19     67.33 o
   7  -4   5      103.61      370.92     35.28 o
   8  -4   5      477.63      542.54     42.03 o
   9  -4   5      673.60      881.27    138.31 o
  -8  -3   5      657.48      604.80     73.09 o
  -7  -3   5      126.62      190.59     52.29 o
  -6  -3   5      259.78      190.73     50.60 o
  -5  -3   5     6956.50     6963.05    147.16 o
  -4  -3   5      871.95      769.11     40.20 o
  -3  -3   5        1.36       12.09     24.60 <
  -2  -3   5    14220.08    14229.83    164.59 o
  -1  -3   5    23143.01    24469.76    269.72 o
   0  -3   5     1112.90     1234.06     44.98 o
   1  -3   5     1204.42     1510.82     48.07 o
   2  -3   5     4899.87     4828.03     75.76 o
   3  -3   5     1817.78     1884.55     44.56 o
   4  -3   5       17.13       70.14     14.76 o
   5  -3   5     1223.09     1274.26     37.11 o
   6  -3   5     6743.76     6545.60    107.38 o
   7  -3   5     2755.76     2714.66     68.87 o
   8  -3   5      508.61      485.05     40.20 o
   9  -3   5       40.39      320.46     67.04 o
  -9  -2   5     1364.63     1580.67    114.97 o
  -8  -2   5     1217.20     1197.80     87.71 o
  -7  -2   5     2393.23     2466.58    109.77 o
  -6  -2   5       95.13       90.10     39.50 <
  -5  -2   5     6161.22     6350.23    115.82 o
  -4  -2   5     1071.25      992.31     44.98 o
  -3  -2   5    11794.11    12198.40    184.41 o
  -2  -2   5      447.08      313.72     44.56 o
  -1  -2   5    13548.79    13522.00    174.85 o
   0  -2   5     8909.45     9012.04    161.22 o
   1  -2   5    11219.66    11237.30    187.08 o
   2  -2   5     2279.38     2033.82     44.98 o
   3  -2   5     3566.41     3243.00     45.96 o
   4  -2   5     1517.12     1371.67     36.26 o
   5  -2   5     3474.83     3625.31     65.92 o
   6  -2   5     1480.32     1586.15     43.15 o
   7  -2   5     1420.95     1366.89     56.50 o
   8  -2   5      614.25      664.26     46.24 o
   9  -2   5      155.69      229.24     45.26 o
  -9  -1   5       28.80       40.48     57.35 <
  -8  -1   5       75.37      126.78     60.44 <
  -7  -1   5     1181.30     1169.69     96.98 o
  -6  -1   5     6220.88     6053.38    149.55 o
  -5  -1   5     1927.22     2008.10     60.72 o
  -4  -1   5     2016.93     2143.87     71.12 o
  -3  -1   5    26690.03    27027.84    246.25 o
  -2  -1   5    12050.18    12203.18    210.41 o
  -1  -1   5        2.76        2.53     30.22 <
   0  -1   5    11391.53    11532.32    180.19 o
   1  -1   5    18465.94    18525.45    198.46 o
   2  -1   5      348.73      455.11     17.57 o
   3  -1   5     1118.80      995.12     23.75 o
   4  -1   5     6593.15     6251.84     71.12 o
   5  -1   5    10253.63    10259.74    111.74 o
   6  -1   5      281.94      314.42     22.91 o
   7  -1   5       43.26       39.64     23.89 <
   8  -1   5     1583.51     1722.49     70.98 o
   9  -1   5      891.37      967.15     72.95 o
  -9   0   5       89.56      115.54     54.96 <
  -8   0   5      121.78      185.53     94.45 <
  -7   0   5      791.58      898.28    135.49 o
  -6   0   5    15557.39    15417.79    291.93 o
  -5   0   5     6553.47     6447.64    115.82 o
  -4   0   5    11673.21    11425.22    140.27 o
  -3   0   5     1691.09     1822.99     46.80 o
  -2   0   5     8881.51     8775.21    116.80 o
  -1   0   5    11580.10    12175.78    141.54 o
   0   0   5       22.20       12.09     22.63 <
   1   0   5    44291.83    43534.79    351.67 o
   2   0   5    22894.59    22773.27    163.75 o
   3   0   5    10866.55    10566.71     98.53 o
   4   0   5     1606.20     1592.06     42.45 o
   5   0   5     5313.90     5342.04     80.12 o
   6   0   5      719.05      748.87     42.03 o
   7   0   5      696.07      710.92     41.04 o
   8   0   5      358.58      489.83     45.54 o
   9   0   5     1212.64     1177.28     83.07 o
  -9   1   5      745.11      771.36    105.42 o
  -8   1   5     2173.42     2173.11    146.46 o
  -7   1   5      754.46      927.24     68.87 o
  -6   1   5     1674.29     1976.19     74.35 o
  -5   1   5     2035.91     2075.70     61.84 o
  -4   1   5     5313.18     5442.53    103.45 o
  -3   1   5      972.29     1400.34     39.07 o
  -2   1   5    11688.82    11716.73    152.08 o
  -1   1   5    17056.06    17142.81    135.49 o
   0   1   5    49046.29    50190.16    279.98 o
   1   1   5      123.72      112.58     18.97 o
   2   1   5      443.69      312.59     21.36 o
   3   1   5     5871.60     5814.72     82.22 o
   4   1   5     2561.30     2548.81     45.68 o
   5   1   5     2154.21     1994.32     45.54 o
   6   1   5      715.19      743.25     40.34 o
   7   1   5     4821.76     5010.47    100.07 o
   8   1   5      887.11      846.28     70.98 o
   9   1   5       46.96      -22.49     45.26 <
  -9   2   5       71.69       82.51     54.39 <
  -8   2   5     2715.39     2851.00    159.25 o
  -7   2   5     2254.77     2162.71     93.75 o
  -6   2   5       11.49       43.99     27.83 <
  -5   2   5      569.17      629.26     35.56 o
  -4   2   5    12918.23    12291.45    129.59 o
  -3   2   5     5066.38     4885.52     76.60 o
  -2   2   5     2209.21     2125.46     61.84 o
  -1   2   5      115.36      302.47     18.27 o
   0   2   5    20725.18    20770.51    127.62 o
   1   2   5      915.41      852.32     34.44 o
   2   2   5        2.36       -5.62     15.32 <
   3   2   5     7576.65     6877.17    116.52 o
   4   2   5    17270.09    17750.99    175.97 o
   5   2   5     2797.59     2629.49     71.82 o
   6   2   5      273.52      211.39     27.55 o
   7   2   5      944.94     1036.45     84.75 o
   8   2   5      899.34      894.63     83.21 o
  -9   3   5     1053.38      983.74    103.45 o
  -8   3   5       84.50      147.02     58.19 <
  -7   3   5     1217.99     1098.43     67.04 o
  -6   3   5     1339.55     1290.01     54.11 o
  -5   3   5     2014.08     1979.14     61.70 o
  -4   3   5     5415.61     5804.88    106.96 o
  -3   3   5     2644.28     2412.75     76.88 o
  -2   3   5     3897.53     3525.66     71.54 o
  -1   3   5     2788.41     3128.17     50.18 o
   0   3   5     9591.52     9181.13     80.96 o
   1   3   5     6115.46     6068.28     67.61 o
   2   3   5     9464.60     9051.68    101.62 o
   3   3   5      808.36      614.08     26.56 o
   4   3   5     2648.99     2550.07     61.00 o
   5   3   5     1163.16     1152.12     47.93 o
   6   3   5     1894.82     1957.78     69.15 o
   7   3   5      615.50      740.72     76.60 o
   8   3   5      644.59      712.05     80.40 o
  -9   4   5      935.61      830.25     99.65 o
  -8   4   5      143.64      286.03     65.22 o
  -7   4   5      544.87      511.05     52.29 o
  -6   4   5     1404.63     1414.54     49.62 o
  -5   4   5     8992.80     8589.96    167.12 o
  -4   4   5     1565.25     1704.50     51.16 o
  -3   4   5       10.50       87.85     26.85 o
  -2   4   5      912.75      900.67     49.48 o
  -1   4   5     8487.11     8327.69     76.32 o
   0   4   5      629.77      676.06     24.32 o
   1   4   5     1342.77     1193.44     32.19 o
   2   4   5    13553.29    13042.71    128.47 o
   3   4   5     4054.68     4336.09     64.94 o
   4   4   5       29.73       46.95     17.99 <
   5   4   5      114.18       91.36     20.94 o
   6   4   5     2885.74     3482.79    151.38 o
   7   4   5      391.09      385.40     67.75 o
  -8   5   5     1228.64     1302.80    107.95 o
  -7   5   5      843.76      869.61     87.57 o
  -6   5   5       13.62      523.28     50.88 o
  -5   5   5     1498.96     1386.85     68.31 o
  -4   5   5      298.35      303.18     36.68 o
  -3   5   5     1088.71     1215.09     63.39 o
  -2   5   5     2025.93     2465.88     49.76 o
  -1   5   5    10165.59    10341.26     95.16 o
   0   5   5     5627.52     5808.40     87.42 o
   1   5   5     3080.05     3234.15     53.69 o
   2   5   5     1264.07     1120.22     37.53 o
   3   5   5     1787.52     1736.69     55.94 o
   4   5   5      382.71      361.36     30.78 o
   5   5   5      614.99      473.67     47.09 o
   6   5   5     1397.91     1598.24    112.30 o
   7   5   5      495.17      547.32     76.32 o
  -8   6   5      107.40       89.53     54.53 <
  -7   6   5      808.88      713.87     88.41 o
  -6   6   5      117.76      247.09     56.64 o
  -5   6   5      240.56      372.61     64.37 o
  -4   6   5     2640.41     2268.68     69.57 o
  -3   6   5     6492.41     6083.46    134.93 o
  -2   6   5     2926.92     3218.27     60.86 o
  -1   6   5      104.96      182.16     22.07 o
   0   6   5      533.39      583.02     28.67 o
   1   6   5     1256.55     1343.28     41.89 o
   2   6   5      296.77      361.51     33.45 o
   3   6   5     1212.81     1044.60     55.66 o
   4   6   5     2433.84     2724.50    131.56 o
   5   6   5     2651.41     2894.85    146.74 o
   6   6   5      197.15       94.59     52.43 <
  -7   7   5      374.28      462.14     78.01 o
  -6   7   5     1663.07     1444.61    111.60 o
  -5   7   5      234.69      340.70     66.90 o
  -4   7   5      146.35      477.88     66.76 o
  -3   7   5     2240.98     2263.34    120.45 o
  -2   7   5     1966.85     1886.94     54.82 o
  -1   7   5      120.43      148.00     21.65 o
   0   7   5      261.97      306.41     27.97 o
   1   7   5     3875.81     3855.82     89.11 o
   2   7   5     2043.82     2127.00     81.52 o
   3   7   5     1184.98     1447.14     78.43 o
   4   7   5      186.12      175.97     53.27 o
   5   7   5      520.36      426.16     92.77 o
  -6   8   5      264.03      196.07     59.17 o
  -5   8   5      591.67      589.76     78.57 o
  -4   8   5      576.36      608.60     80.96 o
  -3   8   5      191.47      369.66     83.35 o
  -2   8   5      669.69      585.97     92.20 o
  -1   8   5     1628.21     1661.35     69.43 o
   0   8   5      984.93     1334.42     66.20 o
   1   8   5      265.88      298.26     39.92 o
   2   8   5      571.04      506.42     66.20 o
   3   8   5      673.86      645.14     73.23 o
  -4   9   5      639.46      686.04    114.97 o
  -3   9   5      132.60      378.51     91.64 o
  -2   9   5       59.06      228.26     76.04 o
  -1   9   5      552.60      418.99     86.02 o
   0   9   5     1163.68     1108.55    113.99 o
   1   9   5      173.82      356.73     85.32 o
  -2  -9   6     2060.30     2092.85    128.33 o
  -1  -9   6     1669.61     1711.67    122.98 o
   0  -9   6      193.11      113.99     46.95 <
   1  -9   6       97.21      169.09     57.06 <
   2  -9   6      665.15      619.70     82.93 o
   3  -9   6      137.66      171.34     51.02 o
   4  -9   6        2.82      151.80     58.47 <
  -4  -8   6     1424.20     1239.41    101.20 o
  -3  -8   6      915.42      854.71     85.04 o
  -2  -8   6       92.72      161.92     49.33 o
  -1  -8   6      661.91      643.88     70.98 o
   0  -8   6      187.68      258.06     51.58 o
   1  -8   6       92.19      126.08     48.21 <
   2  -8   6     2404.61     2325.47    133.81 o
   3  -8   6     1845.58     1578.56    115.68 o
   4  -8   6     1610.05     1372.79     88.13 o
   5  -8   6       93.63      260.45     63.25 o
   6  -8   6      146.17      189.47     89.67 <
  -5  -7   6      135.13       98.39     37.95 <
  -4  -7   6      330.20      262.84     45.40 o
  -3  -7   6     1546.41     1542.30     81.38 o
  -2  -7   6      208.99      210.69     35.14 o
  -1  -7   6      508.90      559.69     47.09 o
   0  -7   6     5396.55     5139.78    127.76 o
   1  -7   6     5680.61     5584.35    113.71 o
   2  -7   6      200.26      353.77     60.16 o
   3  -7   6        8.30       69.86     32.33 <
   4  -7   6     1005.03      924.56     70.70 o
   5  -7   6      175.20      254.40     55.94 o
   6  -7   6      167.37      316.95     95.44 o
   7  -7   6      477.17      560.25    112.44 o
  -6  -6   6      869.93      750.70     70.70 o
  -5  -6   6      784.91      804.95     66.20 o
  -4  -6   6      101.19      102.60     36.12 <
  -3  -6   6     4032.54     4084.50    123.55 o
  -2  -6   6     4720.11     5221.16    131.14 o
  -1  -6   6      778.85      974.60     56.64 o
   0  -6   6      488.45      960.41     47.65 o
   1  -6   6     3026.31     3039.62     77.87 o
   2  -6   6      345.12      368.53     41.89 o
   3  -6   6      150.17      279.70     42.45 o
   4  -6   6     1439.71     1441.94     65.92 o
   5  -6   6     3294.28     3095.84     92.48 o
   6  -6   6      793.63      672.83     53.41 o
   7  -6   6       97.24      311.33     64.80 o
  -7  -5   6      152.31      101.48     48.63 <
  -6  -5   6      828.16      838.69     73.79 o
  -5  -5   6     1088.22     1166.18     76.60 o
  -4  -5   6     2991.24     3054.24    111.04 o
  -3  -5   6     1966.03     1838.31     66.48 o
  -2  -5   6     3592.83     3462.69     82.79 o
  -1  -5   6     6708.52     6864.94    125.80 o
   0  -5   6      811.71     1036.73     43.43 o
   1  -5   6     2497.76     2363.84     55.38 o
   2  -5   6     1234.23     1075.80     46.38 o
   3  -5   6     4257.92     4134.82    113.01 o
   4  -5   6      981.82     1718.27     56.36 o
   5  -5   6      521.89      607.33     35.14 o
   6  -5   6     1364.97     1460.64     71.40 o
   7  -5   6     1228.27     1139.47     66.48 o
   8  -5   6       28.16      223.90     54.25 o
  -8  -4   6     1633.76     1497.60    105.27 o
  -7  -4   6       93.76        3.65     40.76 <
  -6  -4   6       90.00        7.03     51.86 <
  -5  -4   6     6137.19     6052.40    181.88 o
  -4  -4   6     9820.90     9938.72    180.05 o
  -3  -4   6     2905.28     3015.59     72.95 o
  -2  -4   6      765.20      824.91     42.45 o
  -1  -4   6     1821.87     1900.71     59.59 o
   0  -4   6     1530.78     1689.32     53.41 o
   1  -4   6      437.20      591.45     34.01 o
   2  -4   6     1324.63     1486.64     43.01 o
   3  -4   6    14012.00    13339.28    179.21 o
   4  -4   6     3491.86     3672.26     64.94 o
   5  -4   6      828.55      699.40     35.28 o
   6  -4   6      237.37      421.80     32.05 o
   7  -4   6     2184.23     2185.19     70.42 o
   8  -4   6      378.56      377.95     36.68 o
  -8  -3   6     1942.17     1765.92    109.63 o
  -7  -3   6     1770.53     1667.11     99.09 o
  -6  -3   6     4096.39     4244.17    141.96 o
  -5  -3   6      642.30      535.93     57.91 o
  -4  -3   6     3801.35     3912.46     83.07 o
  -3  -3   6     1067.12     1082.55     48.63 o
  -2  -3   6     6325.44     6668.73    153.77 o
  -1  -3   6     4109.24     3900.94     92.48 o
   0  -3   6     8355.38     7944.68    127.06 o
   1  -3   6    18247.52    18509.84    197.06 o
   2  -3   6    16679.92    17206.63    177.10 o
   3  -3   6      743.12      618.86     28.25 o
   4  -3   6     1806.10     1748.49     40.48 o
   5  -3   6     1745.71     1763.11     43.85 o
   6  -3   6      313.60      567.56     36.97 o
   7  -3   6     1571.96     1712.23     55.66 o
   8  -3   6      598.45      627.57     45.54 o
   9  -3   6      722.43      776.84     80.12 o
  -9  -2   6     1661.78     1379.54    126.50 o
  -8  -2   6      170.51      114.97     66.90 <
  -7  -2   6       93.35       63.67     40.76 <
  -6  -2   6     6305.13     6420.65    165.99 o
  -5  -2   6     2274.06     2240.29     70.14 o
  -4  -2   6     1212.06     1185.43     48.49 o
  -3  -2   6     8222.26     8722.92    155.87 o
  -2  -2   6    43573.13    45211.60    439.65 o
  -1  -2   6     6247.37     6322.82    116.52 o
   0  -2   6      435.84      567.70     44.98 o
   1  -2   6      642.44      681.41     46.52 o
   2  -2   6    13017.80    13306.39    129.17 o
   3  -2   6       47.30       69.43     12.09 o
   4  -2   6     2488.73     2408.25     45.96 o
   5  -2   6     9646.55     9762.32    113.01 o
   6  -2   6     6539.76     6534.92     93.47 o
   7  -2   6      437.03      434.73     35.28 o
   8  -2   6       52.46       78.43     27.83 <
   9  -2   6      742.99      814.09     65.78 o
  -9  -1   6     2312.24     2265.03    145.75 o
  -8  -1   6      680.64      628.84     83.63 o
  -7  -1   6      444.89      415.06     66.34 o
  -6  -1   6     1765.08     1872.74     83.21 o
  -5  -1   6     6725.52     6647.08    112.30 o
  -4  -1   6     1176.29     1216.50     52.57 o
  -3  -1   6     2358.67     2270.51     71.12 o
  -2  -1   6     8146.88     8055.29    111.46 o
  -1  -1   6      717.28      764.61     58.05 o
   0  -1   6      448.47      424.47     39.64 o
   1  -1   6     6365.32     6071.51    102.46 o
   2  -1   6    26060.73    25189.96    175.55 o
   3  -1   6    17948.68    17761.53    121.30 o
   4  -1   6     8726.29     8580.96     94.17 o
   5  -1   6      244.78      212.66     20.94 o
   6  -1   6     2530.27     2560.47     54.53 o
   7  -1   6      235.97      259.18     30.78 o
   8  -1   6      462.61      480.69     42.87 o
   9  -1   6      571.34      725.96     64.37 o
  -9   0   6      386.64      317.93     68.73 o
  -8   0   6      245.57      358.98     65.36 o
  -7   0   6     5156.63     4945.96    170.35 o
  -6   0   6      187.58      317.09     43.29 o
  -5   0   6     2047.43     2127.00     68.17 o
  -4   0   6     2701.68     2562.58     63.11 o
  -3   0   6     8990.19     8613.85    133.53 o
  -2   0   6      408.06      530.87     31.91 o
  -1   0   6      418.36      473.25     30.50 o
   0   0   6    39522.60    39676.44    451.88 o
   1   0   6    32476.23    32382.81    286.45 o
   2   0   6     4017.46     3914.29     68.31 o
   3   0   6      941.90      859.91     25.44 o
   4   0   6    14299.80    14502.08    145.75 o
   5   0   6      834.93      873.40     31.48 o
   6   0   6      237.98      180.75     24.18 o
   7   0   6      939.11     1016.21     45.68 o
   8   0   6     2848.15     3005.33     94.17 o
   9   0   6      113.19       72.53     47.37 <
  -9   1   6       27.86       53.41     48.63 <
  -8   1   6      232.46      230.23     50.88 o
  -7   1   6     7241.37     7305.58    150.96 o
  -6   1   6     3315.51     3213.07    113.43 o
  -5   1   6     2120.14     2046.47     54.53 o
  -4   1   6      465.70      589.62     29.80 o
  -3   1   6    17372.84    17880.30    243.16 o
  -2   1   6      724.50      795.96     32.47 o
  -1   1   6     6925.30     6818.42     79.69 o
   0   1   6    28590.41    28483.56    181.46 o
   1   1   6    27700.47    27209.58    238.24 o
   2   1   6     6220.81     5491.31     73.51 o
   3   1   6      303.58      246.53     18.69 o
   4   1   6     4427.51     4282.82     68.03 o
   5   1   6     3566.35     3644.43     80.40 o
   6   1   6      410.01      243.16     35.98 o
   7   1   6      242.44      164.59     34.30 o
   8   1   6     1761.16     1936.13     98.11 o
   9   1   6      463.46      464.11     69.71 o
  -9   2   6      939.34      857.52     82.36 o
  -8   2   6     2140.05     2066.85    102.04 o
  -7   2   6      364.67      583.86     45.40 o
  -6   2   6      407.90      466.78     33.45 o
  -5   2   6      924.46      890.83     36.54 o
  -4   2   6     1353.27     1382.49     42.17 o
  -3   2   6    17696.87    18084.11    216.03 o
  -2   2   6    13448.03    13887.02    182.30 o
  -1   2   6    27218.32    27018.98    182.16 o
   0   2   6     6555.02     6587.91     66.34 o
   1   2   6     5943.37     5568.61     93.19 o
   2   2   6      423.89      439.51     29.52 o
   3   2   6     4704.05     4368.70    124.81 o
   4   2   6     2436.79     2098.75     47.79 o
   5   2   6     3383.99     3416.17     67.75 o
   6   2   6     2705.66     2763.85     67.75 o
   7   2   6     2522.34     2497.93    130.43 o
   8   2   6      176.99      187.92     50.04 o
  -9   3   6      265.97      366.85     84.05 o
  -8   3   6     2191.61     2094.96     97.26 o
  -7   3   6       20.07       72.67     26.42 <
  -6   3   6      260.29      348.29     27.97 o
  -5   3   6     4299.11     4115.98     74.77 o
  -4   3   6    14825.42    14246.84    185.53 o
  -3   3   6      790.84      742.83     46.24 o
  -2   3   6      113.57      161.07     19.40 o
  -1   3   6    15164.51    14976.03    115.11 o
   0   3   6     1933.31     1895.23     34.86 o
   1   3   6       81.73       64.80     12.23 o
   2   3   6     2558.67     2487.10     64.65 o
   3   3   6    17184.05    18246.30    208.86 o
   4   3   6     4058.63     3498.67     60.58 o
   5   3   6      992.75      833.91     34.01 o
   6   3   6      296.82      292.49     31.34 o
   7   3   6     1394.85     1666.55    111.18 o
   8   3   6       98.21       84.47     52.85 <
  -9   4   6        1.86      134.09     67.04 <
  -8   4   6     1820.36     1683.28    126.08 o
  -7   4   6     1198.68     1008.05     65.92 o
  -6   4   6     1290.87     1187.82     69.43 o
  -5   4   6      501.88     1742.17     81.10 o
  -4   4   6     3779.88     3961.94     98.39 o
  -3   4   6     2010.46     1947.52     59.03 o
  -2   4   6     3110.76     2871.94     65.36 o
  -1   4   6     6208.87     6438.50     74.92 o
   0   4   6    16929.37    16965.58    132.54 o
   1   4   6     5545.02     5451.81     77.73 o
   2   4   6     5963.12     5769.88     81.66 o
   3   4   6     1938.58     1975.77     72.81 o
   4   4   6      683.31      619.70     30.92 o
   5   4   6     1405.41     1392.33     66.90 o
   6   4   6      190.53      113.99     40.62 <
   7   4   6     2037.22     2266.29    135.49 o
  -8   5   6      128.12      378.37     72.81 o
  -7   5   6      393.94      432.77     69.29 o
  -6   5   6     3216.23     2935.61    144.91 o
  -5   5   6      990.52      956.05     59.88 o
  -4   5   6      608.86      630.10     67.33 o
  -3   5   6     1499.70     1602.88     72.53 o
  -2   5   6    10454.95    10478.30    124.67 o
  -1   5   6      221.88      489.97     22.91 o
   0   5   6      454.17      427.28     27.41 o
   1   5   6     2734.40     2651.83     54.68 o
   2   5   6     4520.88     4286.34     61.28 o
   3   5   6      360.16      256.65     24.88 o
   4   5   6      878.43      867.78     53.27 o
   5   5   6     3384.12     3805.92    159.53 o
   6   5   6     1972.75     2148.23    125.80 o
   7   5   6      115.14       99.93     55.38 <
  -8   6   6      233.21      201.70     65.36 o
  -7   6   6      181.61      207.18     61.98 o
  -6   6   6      492.52      487.86     71.68 o
  -5   6   6     1858.77     1723.33    113.57 o
  -4   6   6      311.08      366.99     56.22 o
  -3   6   6      142.25      483.37     46.10 o
  -2   6   6     5399.68     5662.78     84.19 o
  -1   6   6     3574.51     3637.82     68.87 o
   0   6   6      386.65      379.50     23.89 o
   1   6   6      465.38      595.25     33.45 o
   2   6   6     2725.83     2772.85     74.21 o
   3   6   6      901.42      875.51     52.57 o
   4   6   6      245.57      225.73     55.80 o
   5   6   6      664.50      715.14     85.18 o
   6   6   6     1159.47     1311.65    108.09 o
  -7   7   6      530.23      585.27     83.77 o
  -6   7   6       34.64      381.89     68.59 o
  -5   7   6     1426.58     1161.68     99.65 o
  -4   7   6     2271.85     2175.21    127.34 o
  -3   7   6     2496.16     2517.74     92.20 o
  -2   7   6      120.27      211.25     29.38 o
  -1   7   6      215.66      200.99     23.05 o
   0   7   6     1098.84     1175.45     45.68 o
   1   7   6      868.21     1105.60     58.75 o
   2   7   6     1098.14     1161.40     55.94 o
   3   7   6      957.16     1035.04     85.88 o
   4   7   6     2318.14     2679.38    138.16 o
   5   7   6      159.36      136.06     55.24 <
  -5   8   6       72.31      209.99     63.81 o
  -4   8   6      208.01      203.24     55.38 o
  -3   8   6      563.90      583.30     95.58 o
  -2   8   6      130.81      313.58     74.77 o
  -1   8   6      220.69      274.50     35.98 o
   0   8   6     2052.82     1933.60     96.14 o
   1   8   6     2644.65     2678.82     94.31 o
   2   8   6      597.65      772.06     74.35 o
   3   8   6       83.89       12.37     41.04 <
  -3   9   6      553.84      558.70    104.99 o
  -2   9   6      857.80      697.85    100.36 o
  -1   9   6      962.67     1110.10    114.97 o
  -2  -9   7      443.38      418.57     73.65 o
  -1  -9   7      359.20      447.52     68.31 o
   0  -9   7      228.42      231.77     58.61 o
   1  -9   7      362.00      413.51     75.48 o
   2  -9   7       71.53      105.70     55.52 <
   3  -9   7      458.29      401.14     78.15 o
   4  -9   7      960.69      898.84     97.40 o
  -4  -8   7      270.90      252.15     57.77 o
  -3  -8   7     1628.29     1600.35    114.27 o
  -2  -8   7     2587.02     2553.45    138.16 o
  -1  -8   7      233.47      229.52     57.91 o
   0  -8   7      139.84       98.11     45.54 <
   1  -8   7     1568.66     1386.14    105.56 o
   2  -8   7      544.91      828.14     91.22 o
   3  -8   7       52.72      306.69     65.92 o
   4  -8   7      280.94      497.14     64.23 o
   5  -8   7     1152.34     1060.20     98.53 o
  -5  -7   7     1235.77     1177.56    105.13 o
  -4  -7   7     1272.26     1199.21    101.06 o
  -3  -7   7       82.78      106.82     46.38 <
  -2  -7   7      910.14      923.86     80.82 o
  -1  -7   7       71.65      209.71     36.12 o
   0  -7   7      352.87      636.43     54.68 o
   1  -7   7     2749.13     2852.68     95.30 o
   2  -7   7     2301.67     2165.80    123.41 o
   3  -7   7     1462.30     1229.15    103.03 o
   4  -7   7      319.66      300.50     48.49 o
   5  -7   7      490.10      559.55     70.56 o
   6  -7   7      442.42      444.29    110.19 o
   7  -7   7      265.07      253.28     93.19 <
  -6  -6   7      107.62      101.62     42.87 <
  -5  -6   7       97.27       57.49     38.37 <
  -4  -6   7      974.59      894.91     67.47 o
  -3  -6   7      227.39      223.48     55.66 o
  -2  -6   7     4023.12     4026.17    116.94 o
  -1  -6   7     4862.40     4541.86    118.49 o
   0  -6   7     8546.22     8540.20    163.04 o
   1  -6   7     2940.30     3131.68     83.91 o
   2  -6   7       11.43       24.74     29.24 <
   3  -6   7      699.72      661.31     56.50 o
   4  -6   7     2498.95     2472.35     89.25 o
   5  -6   7       21.40      163.46     39.50 o
   6  -6   7      607.22      564.47     63.67 o
   7  -6   7     1235.43     1199.21    144.63 o
  -7  -5   7     1321.13     1147.90     95.44 o
  -6  -5   7       28.37       38.51     42.31 <
  -5  -5   7       55.32       44.98     37.11 <
  -4  -5   7     4768.05     4807.37    142.38 o
  -3  -5   7     9486.11     9931.55    195.09 o
  -2  -5   7      891.66      866.52     52.85 o
  -1  -5   7      555.66      753.37     43.29 o
   0  -5   7     4029.89     4038.68     82.93 o
   1  -5   7     1248.53     1424.09     45.82 o
   2  -5   7       49.02       46.66     17.29 <
   3  -5   7     1993.97     1983.50     72.10 o
   4  -5   7    12840.35    12293.28    171.05 o
   5  -5   7     1438.61     1493.11     52.15 o
   6  -5   7      653.52      649.64     38.93 o
   7  -5   7       80.68      299.38     41.89 o
   8  -5   7      646.65      471.70    112.30 o
  -8  -4   7       71.36      -11.10     67.89 <
  -7  -4   7     1467.84     1502.94     96.28 o
  -6  -4   7      889.59      861.74     72.81 o
  -5  -4   7     3054.11     2922.68    117.50 o
  -4  -4   7      448.94      325.94     49.33 o
  -3  -4   7     1368.05     1402.45     67.18 o
  -2  -4   7     2767.85     2766.10     84.33 o
  -1  -4   7     2628.70     2537.00     65.22 o
   0  -4   7     5288.87     5027.20     95.30 o
   1  -4   7     7458.77     7585.70    119.33 o
   2  -4   7     9695.82     9860.85    181.31 o
   3  -4   7     2350.58     2813.33     69.43 o
   4  -4   7     1599.37     1580.39     52.57 o
   5  -4   7      618.81      621.81     31.06 o
   6  -4   7     1169.93     1119.65     60.30 o
   7  -4   7        1.06      241.61     31.48 o
   8  -4   7      381.20      439.37     46.38 o
  -8  -3   7      864.51      596.65     87.85 o
  -7  -3   7      153.95      112.16     57.77 <
  -6  -3   7      845.85      736.64     66.34 o
  -5  -3   7    11922.62    12368.90    235.15 o
  -4  -3   7      835.21      771.22     47.09 o
  -3  -3   7        4.18       -3.79     25.30 <
  -2  -3   7      974.06     1095.20     60.16 o
  -1  -3   7    15852.52    16071.37    217.16 o
   0  -3   7     2226.13     2392.09     93.05 o
   1  -3   7      143.64      294.32     35.00 o
   2  -3   7     4779.58     4726.83     95.72 o
   3  -3   7     6420.32     6353.18     89.53 o
   4  -3   7       36.07       72.53     15.88 o
   5  -3   7      266.71      279.98     26.99 o
   6  -3   7     2934.17     2864.21     75.20 o
   7  -3   7     2493.45     2451.40     75.34 o
   8  -3   7       77.81      132.40     36.83 o
   9  -3   7       53.13      167.96     53.55 o
  -9  -2   7     1230.82     1113.19    115.82 o
  -8  -2   7     3107.52     3098.65    170.63 o
  -7  -2   7      983.10     1149.31    104.29 o
  -6  -2   7     2948.45     2638.48    140.55 o
  -5  -2   7     1536.15     1556.35     70.00 o
  -4  -2   7     2224.79     2276.41     65.92 o
  -3  -2   7      457.07      471.28     53.27 o
  -2  -2   7      242.23      160.51     32.75 o
  -1  -2   7    23241.12    22762.17    339.30 o
   0  -2   7    12895.86    13043.13    223.20 o
   1  -2   7    13608.19    13447.51    229.10 o
   2  -2   7      164.63      308.66     21.65 o
   3  -2   7     6894.94     6630.92     84.89 o
   4  -2   7     1707.61     1613.28     42.59 o
   5  -2   7     2988.17     3247.50     64.51 o
   6  -2   7     1777.60     2046.05     52.29 o
   7  -2   7     1212.82     1203.00     53.69 o
   8  -2   7     1075.08     1083.67     69.71 o
   9  -2   7      130.94      162.06     42.45 o
  -9  -1   7      113.11       92.48     66.76 <
  -8  -1   7      515.62      564.75     79.69 o
  -7  -1   7      174.93      123.27     53.55 <
  -6  -1   7     4082.33     4071.15    157.28 o
  -5  -1   7     1340.14     1472.30     55.66 o
  -4  -1   7     3204.09     3228.39     86.86 o
  -3  -1   7    16722.91    16769.50    221.65 o
  -2  -1   7    22109.60    20669.18    314.56 o
  -1  -1   7        0.13       -4.08     31.77 <
   0  -1   7     3075.56     2943.48     98.25 o
   1  -1   7    24542.83    24559.71    260.73 o
   2  -1   7     1919.98     1993.90     43.15 o
   3  -1   7     6422.11     6387.06     78.29 o
   4  -1   7     2632.11     2671.93     51.44 o
   5  -1   7     7330.42     6998.75     92.06 o
   6  -1   7      580.97      594.68     33.17 o
   7  -1   7       94.69      100.07     24.74 o
   8  -1   7      325.12      370.22     45.26 o
   9  -1   7     1026.85      966.73     72.53 o
  -9   0   7      213.10      157.14     55.66 <
  -8   0   7       93.12      115.39     55.38 <
  -7   0   7     1030.54     1155.64     92.06 o
  -6   0   7     9341.13     9434.83    176.40 o
  -5   0   7     3588.94     3562.06     89.67 o
  -4   0   7     4309.37     4165.18     82.93 o
  -3   0   7     2804.82     2905.95     77.73 o
  -2   0   7    12880.51    13278.42    168.10 o
  -1   0   7     3413.41     3284.75     77.73 o
   0   0   7       25.95       38.37     26.71 <
   1   0   7    17828.94    17031.92    153.34 o
   2   0   7    19699.30    19180.85    176.25 o
   3   0   7     3988.58     3710.49     68.45 o
   4   0   7     3678.77     3688.28     56.36 o
   5   0   7     1992.35     1991.93     45.26 o
   6   0   7      255.53      256.09     27.55 o
   7   0   7      156.34      167.68     25.86 o
   8   0   7      117.46      173.44     41.18 o
   9   0   7     1059.63     1216.78     98.67 o
  -9   1   7      543.20      399.45     66.34 o
  -8   1   7     1614.10     1492.40     94.87 o
  -7   1   7     1794.90     1719.68     76.32 o
  -6   1   7     4149.94     4434.90    139.15 o
  -5   1   7     1835.57     1800.78     52.85 o
  -4   1   7     8624.13     7994.71    113.15 o
  -3   1   7      140.23      290.53     36.40 o
  -2   1   7    13984.79    13773.88    136.34 o
  -1   1   7    24205.46    23901.92    191.29 o
   0   1   7    19581.38    19285.70    143.22 o
   1   1   7      211.20      181.03     12.23 o
   2   1   7      219.58      181.17     17.29 o
   3   1   7     1626.51     1584.75     42.73 o
   4   1   7     2473.77     2445.36     51.58 o
   5   1   7      859.71      731.58     37.39 o
   6   1   7     5684.94     5904.39    115.11 o
   7   1   7     4811.77     5267.83    135.49 o
   8   1   7     1218.69     1186.98     81.10 o
  -9   2   7       57.89      164.17     71.26 <
  -8   2   7     1057.96     1187.82     81.38 o
  -7   2   7     2794.58     2672.64    107.10 o
  -6   2   7       10.23       15.60     22.21 <
  -5   2   7       28.57       83.91     22.63 o
  -4   2   7     9766.18     9698.79    119.89 o
  -3   2   7     5131.04     5364.53     95.16 o
  -2   2   7      181.90      235.29     23.33 o
  -1   2   7     1243.43     1380.66     34.30 o
   0   2   7    17803.83    17323.43    140.84 o
   1   2   7      616.32      622.51     27.83 o
   2   2   7        3.72       -8.43     18.83 <
   3   2   7     4328.70     4141.42     95.01 o
   4   2   7    11785.64    12105.08    167.40 o
   5   2   7      800.35      664.68     37.81 o
   6   2   7      460.53      419.83     34.72 o
   7   2   7     1399.47     1468.65    103.03 o
   8   2   7     1227.26     1407.23    108.09 o
  -9   3   7      352.14      258.76     66.90 o
  -8   3   7       26.13      249.20     69.71 o
  -7   3   7     1800.57     1692.27     86.16 o
  -6   3   7      577.45      510.49     32.89 o
  -5   3   7     1504.89     1524.59     46.24 o
  -4   3   7     2460.47     2764.70     96.84 o
  -3   3   7     8149.30     8057.26    150.11 o
  -2   3   7     7386.45     7108.80    104.15 o
  -1   3   7     8200.71     8287.07     88.69 o
   0   3   7     3012.87     2812.21     44.70 o
   1   3   7     1920.92     1909.01     40.76 o
   2   3   7     6481.17     6486.85     96.84 o
   3   3   7      490.49      399.17     28.95 o
   4   3   7     4568.72     4770.97    151.80 o
   5   3   7      888.93      843.18     41.89 o
   6   3   7     1554.93     1582.50     75.62 o
   7   3   7       75.90       45.40     45.12 <
   8   3   7      583.98      602.84     78.99 o
  -8   4   7      206.17      477.46     77.59 o
  -7   4   7      597.79      669.18     85.60 o
  -6   4   7     3318.19     3072.51    112.02 o
  -5   4   7    12645.69    12035.36    214.06 o
  -4   4   7     1973.33     2075.14    106.12 o
  -3   4   7       40.20       81.80     22.49 o
  -2   4   7     1346.31     1330.63     44.84 o
  -1   4   7     3768.89     4013.38     59.03 o
   0   4   7     1767.86     1725.58     39.78 o
   1   4   7     1471.68     1422.55     39.92 o
   2   4   7     8994.80     9482.62    136.34 o
   3   4   7     7403.84     7496.31    148.85 o
   4   4   7       83.70       74.07     29.24 <
   5   4   7      347.00      337.61     42.59 o
   6   4   7     1346.99     1427.33    101.90 o
   7   4   7      474.56      446.26     71.68 o
  -8   5   7     1279.75     1169.97    112.58 o
  -7   5   7      455.56      376.40     70.28 o
  -6   5   7       20.15      148.71     55.52 <
  -5   5   7     1558.09     1670.91     79.27 o
  -4   5   7     1123.48     1231.39     89.67 o
  -3   5   7      273.77      265.65     37.67 o
  -2   5   7     1720.14     2111.40     49.19 o
  -1   5   7     7506.72     7258.07     79.98 o
   0   5   7     2893.03     3027.82     63.39 o
   1   5   7     1998.86     2105.50     49.33 o
   2   5   7      230.16      242.03     28.25 o
   3   5   7     1211.34     1062.45     40.34 o
   4   5   7      933.77     1041.51     80.26 o
   5   5   7      150.13      152.78     49.48 o
   6   5   7     1392.53     1693.96    116.80 o
  -7   6   7      442.39      587.38     83.77 o
  -6   6   7      792.36      909.38     91.22 o
  -5   6   7      587.83      593.98     78.01 o
  -4   6   7     1373.58     1145.52     90.38 o
  -3   6   7     3000.96     2858.87     97.40 o
  -2   6   7     3046.03     3649.49     75.76 o
  -1   6   7      193.46      285.32     25.02 o
   0   6   7      162.33      149.41     18.97 o
   1   6   7     4913.85     4976.74     88.13 o
   2   6   7      132.73      155.87     25.72 o
   3   6   7     1351.56     1187.96     62.12 o
   4   6   7     1373.52     1404.28     99.37 o
   5   6   7     2359.55     2784.09    143.08 o
   6   6   7      175.72      176.54     56.64 o
  -7   7   7      220.16      294.32     70.98 o
  -6   7   7     1239.91     1155.35    104.43 o
  -5   7   7      163.15      295.73     61.98 o
  -4   7   7        0.76      251.59     53.41 o
  -3   7   7     1700.57     1549.75     77.59 o
  -2   7   7     1588.32     1459.79     57.77 o
  -1   7   7      241.24      331.99     26.56 o
   0   7   7       55.14      125.80     22.49 o
   1   7   7     4400.00     4645.45    102.18 o
   2   7   7     2374.11     2578.60     87.85 o
   3   7   7      286.89      409.43     60.58 o
   4   7   7      129.14      193.40     51.16 o
  -5   8   7      834.78      662.43     83.49 o
  -4   8   7      521.43      581.47     79.27 o
  -3   8   7       58.02      279.98     59.17 o
  -2   8   7     1052.95      824.49    101.76 o
  -1   8   7      436.13      462.28     50.60 o
   0   8   7      405.01      730.46     50.74 o
   1   8   7      443.37      476.90     61.84 o
   2   8   7     1058.64     1003.42     84.33 o
   3   8   7      558.40      501.36     67.75 o
  -3   9   7      190.54      306.27     75.48 o
  -2   9   7       43.78       21.22     61.00 <
  -1   9   7      567.74      522.72     92.91 o
  -1  -9   8     1172.46     1016.91     99.23 o
   0  -9   8      414.58      449.77     75.06 o
   1  -9   8       13.11      107.95     54.25 <
   2  -9   8      458.44      405.50     72.81 o
   3  -9   8      104.65       96.84     55.10 <
  -4  -8   8      568.92      587.52     80.68 o
  -3  -8   8     1025.88     1068.49     99.23 o
  -2  -8   8      290.06      371.77     60.58 o
  -1  -8   8      229.60      270.00     62.12 o
   0  -8   8       48.79       62.83     42.59 <
   1  -8   8       28.43      104.01     54.82 <
   2  -8   8     1906.48     1880.05    126.64 o
   3  -8   8     2352.93     1960.45    136.48 o
   4  -8   8     1465.89     1254.16     87.57 o
   5  -8   8       55.97      298.68     66.76 o
  -5  -7   8      136.72       72.95     54.68 <
  -4  -7   8      313.84      310.62     60.02 o
  -3  -7   8     1192.93     1150.43     95.86 o
  -2  -7   8      108.68      126.92     46.66 <
  -1  -7   8     2065.20     1995.45     86.86 o
   0  -7   8     4139.10     3930.59    116.66 o
   1  -7   8     2781.71     2873.49    101.34 o
   2  -7   8      442.80      605.51     77.87 o
   3  -7   8       39.97      197.48     58.89 o
   4  -7   8      614.90      593.00     78.15 o
   5  -7   8      337.55      259.18     45.26 o
   6  -7   8       95.70       96.56     76.18 <
  -6  -6   8     1811.71     1745.40    131.98 o
  -5  -6   8      130.16      141.96     54.39 <
  -4  -6   8      113.54       96.70     54.96 <
  -3  -6   8     1759.64     1730.64    111.46 o
  -2  -6   8     1845.82     1902.96     83.77 o
  -1  -6   8      480.66      558.14     49.48 o
   0  -6   8      262.18      497.56     46.52 o
   1  -6   8     5445.14     5482.17    129.45 o
   2  -6   8     1444.77     1475.68    101.90 o
   3  -6   8      435.12      439.37     72.39 o
   4  -6   8      730.70      858.93     79.83 o
   5  -6   8      993.07     1008.19     67.61 o
   6  -6   8      296.50      324.54     54.96 o
   7  -6   8      105.07      193.12     81.52 <
  -7  -5   8      142.27      -17.71     71.12 <
  -6  -5   8      183.94      210.27     71.12 <
  -5  -5   8     1262.45     1168.57    105.70 o
  -4  -5   8     1305.83     1358.31    104.99 o
  -3  -5   8     3802.57     3714.28    154.75 o
  -2  -5   8     2102.15     2165.52     85.46 o
  -1  -5   8     9732.48     9728.03    143.08 o
   0  -5   8     3561.64     3741.83     83.07 o
   1  -5   8      237.35      210.41     25.58 o
   2  -5   8     1254.40     1153.39     46.80 o
   3  -5   8     4376.89     4278.47    106.26 o
   4  -5   8      124.38      762.37     42.73 o
   5  -5   8     1162.47     1240.11     49.90 o
   6  -5   8     1071.74     1137.50     59.31 o
   7  -5   8     1101.23      996.53     63.39 o
   8  -5   8       15.70       54.25     76.04 <
  -8  -4   8      923.28      822.24    110.05 o
  -7  -4   8       87.21       35.42     58.89 <
  -6  -4   8      387.38      296.29     72.67 o
  -5  -4   8     2682.97     2510.86    141.40 o
  -4  -4   8    14313.17    14346.07    324.54 o
  -3  -4   8     2522.35     2304.81    107.52 o
  -2  -4   8      560.01      558.42     37.95 o
  -1  -4   8      633.26      612.39     35.98 o
   0  -4   8     5390.72     5476.97    104.57 o
   1  -4   8     1020.75     1103.91     47.93 o
   2  -4   8     1056.32     1220.71     56.22 o
   3  -4   8     9691.09     9093.99    138.73 o
   4  -4   8     3513.60     3432.89     87.85 o
   5  -4   8      822.29      826.32     44.70 o
   6  -4   8       14.12      172.88     33.03 o
   7  -4   8     1360.08     1456.00     60.02 o
   8  -4   8      254.15      292.07     52.57 o
  -8  -3   8     2023.46     1780.12    138.16 o
  -7  -3   8     1179.68     1126.40    111.46 o
  -6  -3   8     1332.60     1296.89    110.33 o
  -5  -3   8     1628.91     1440.12    109.77 o
  -4  -3   8     3920.41     3572.18    129.59 o
  -3  -3   8     1851.00     1990.67     76.74 o
  -2  -3   8     4712.77     5397.28    129.87 o
  -1  -3   8     3349.42     3215.45     92.06 o
   0  -3   8    21012.50    21018.17    327.35 o
   1  -3   8     8868.57     8954.84    194.53 o
   2  -3   8    11327.09    11255.99    141.12 o
   3  -3   8       44.48      239.50     23.47 o
   4  -3   8      559.83      590.33     28.81 o
   5  -3   8      935.11      916.69     49.33 o
   6  -3   8      422.28      501.50     35.98 o
   7  -3   8     1466.21     1544.27     60.02 o
   8  -3   8      801.01      890.55     63.25 o
  -8  -2   8      136.21      111.18     63.81 <
  -7  -2   8      397.21      416.32     80.96 o
  -6  -2   8     3195.63     3201.82    157.28 o
  -5  -2   8     1941.87     1817.50     96.70 o
  -4  -2   8      961.64     1075.38     50.88 o
  -3  -2   8     5083.05     5431.85    164.17 o
  -2  -2   8    16121.53    16305.96    230.65 o
  -1  -2   8    11752.71    11889.19    236.13 o
   0  -2   8     1252.14     1274.97     68.87 o
   1  -2   8     1595.34     1612.44     61.00 o
   2  -2   8    10770.52    10955.77    122.14 o
   3  -2   8       90.16      230.23     19.96 o
   4  -2   8     1099.49     1029.56     38.65 o
   5  -2   8     3728.92     3795.80     70.14 o
   6  -2   8     6473.16     6556.00     95.86 o
   7  -2   8      149.39      154.75     27.83 o
   8  -2   8       59.34       50.32     35.00 <
   9  -2   8      468.08      616.47     59.03 o
  -9  -1   8     1799.14     1635.77    134.37 o
  -8  -1   8      200.75      253.00     75.06 o
  -7  -1   8     1943.80     1885.11    123.69 o
  -6  -1   8     1105.46     1109.25     90.38 o
  -5  -1   8     9317.12     9177.62    178.50 o
  -4  -1   8      316.35      271.69     35.42 o
  -3  -1   8     2112.22     2079.64     96.70 o
  -2  -1   8    13993.21    13915.55    195.37 o
  -1  -1   8     2735.46     2580.43    100.22 o
   0  -1   8     1590.76     1602.32     61.98 o
   1  -1   8     1285.93     1342.01     52.99 o
   2  -1   8    17621.29    17539.32    182.86 o
   3  -1   8     3848.48     3862.00     70.42 o
   4  -1   8     3418.01     3393.12     78.15 o
   5  -1   8      273.46      247.52     24.32 o
   6  -1   8     3376.29     3416.73     72.39 o
   7  -1   8      482.46      583.58     41.18 o
   8  -1   8      217.09      197.48     42.31 o
   9  -1   8      364.62      519.91     57.49 o
  -9   0   8      677.60      694.62     83.49 o
  -8   0   8      110.58      110.90     61.28 <
  -7   0   8     3585.71     3505.14    148.43 o
  -6   0   8      136.02      187.50     39.64 o
  -5   0   8     5225.22     5450.97    115.25 o
  -4   0   8     7087.83     6935.22    114.13 o
  -3   0   8    22217.55    21733.45    296.57 o
  -2   0   8     1252.63     1280.45     51.02 o
  -1   0   8     1483.15     1385.30     49.19 o
   0   0   8     1749.73     1633.66     55.24 o
   1   0   8     3102.08     2812.06     56.50 o
   2   0   8     3241.49     3030.06     60.86 o
   3   0   8     2555.54     2553.02     53.69 o
   4   0   8     8052.15     8004.97     96.14 o
   5   0   8     2463.21     2423.29     52.85 o
   6   0   8      681.79      760.12     40.62 o
   7   0   8     1232.19     1317.55     51.02 o
   8   0   8     1659.11     1892.70     92.34 o
   9   0   8      113.39       94.03     49.62 <
  -9   1   8       13.42       43.57     60.58 <
  -8   1   8       88.63      150.11     52.43 <
  -7   1   8     3739.31     4053.44    116.94 o
  -6   1   8     5630.36     5672.48    161.22 o
  -5   1   8      132.42       90.80     21.79 o
  -4   1   8      936.59      896.73     47.51 o
  -3   1   8     8986.33     9420.35    164.17 o
  -2   1   8     1895.29     2205.43     51.86 o
  -1   1   8     1027.94     1083.53     36.54 o
   0   1   8     1740.22     1638.02     41.74 o
   1   1   8    23125.24    23103.01    168.10 o
   2   1   8     3414.42     3085.58     38.51 o
   3   1   8     1267.91     1124.43     31.34 o
   4   1   8     2552.94     2518.45     53.69 o
   5   1   8     5824.51     5864.48    105.13 o
   6   1   8      155.12       90.10     24.32 o
   7   1   8      382.48      224.18     50.88 o
   8   1   8     1297.76     1522.48    105.84 o
  -9   2   8      551.85      507.12     88.83 o
  -8   2   8     1732.82     1465.42     90.52 o
  -7   2   8      539.88      890.41     72.67 o
  -6   2   8     1851.95     1872.74     70.70 o
  -5   2   8     1475.28     1280.17     48.35 o
  -4   2   8      889.46     1032.09     36.83 o
  -3   2   8    10801.36    11001.87    150.25 o
  -2   2   8    11977.34    11910.41    142.80 o
  -1   2   8    18517.66    17981.22    146.46 o
   0   2   8     5685.08     5441.69     64.65 o
   1   2   8     2258.05     2086.38     42.87 o
   2   2   8      515.82      521.17     39.36 o
   3   2   8     6439.74     6438.36    121.86 o
   4   2   8      761.67      576.97     28.39 o
   5   2   8     5032.78     5247.59    165.01 o
   6   2   8     1654.88     1702.67     61.28 o
   7   2   8     1609.59     1731.06    110.76 o
   8   2   8      109.73       84.05     49.90 <
  -9   3   8      256.79      308.38     77.30 o
  -8   3   8     2708.78     2563.99    159.81 o
  -7   3   8       79.54      265.65     47.37 o
  -6   3   8      588.56      558.00     35.28 o
  -5   3   8     4458.52     4309.95     81.94 o
  -4   3   8     9871.38     9225.83    179.77 o
  -3   3   8      133.30      369.94     31.20 o
  -2   3   8      182.64      289.96     20.52 o
  -1   3   8     3103.28     3074.76     52.85 o
   0   3   8     4364.70     4266.38     57.21 o
   1   3   8      645.23      545.77     23.61 o
   2   3   8     4702.60     4818.33     93.19 o
   3   3   8     8201.22     7965.20    117.50 o
   4   3   8     6173.26     6266.04    135.07 o
   5   3   8      273.22      210.41     45.82 o
   6   3   8      112.32       45.68     28.81 <
   7   3   8     1196.98     1315.87    103.17 o
   8   3   8      112.48       42.17     52.00 <
  -8   4   8     1580.87     1504.91    126.08 o
  -7   4   8      804.76      686.61     88.27 o
  -6   4   8      695.20      740.86     60.72 o
  -5   4   8      143.07      681.83     59.03 o
  -4   4   8     4052.88     3762.49    148.28 o
  -3   4   8      960.64      901.65     37.95 o
  -2   4   8     1547.13     1309.96     35.00 o
  -1   4   8     1856.92     2014.42     49.19 o
   0   4   8     9249.74     9259.98    102.74 o
   1   4   8     3897.59     3758.56     60.44 o
   2   4   8     2242.95     2058.27     65.50 o
   3   4   8     3244.22     3158.81     97.40 o
   4   4   8     1963.21     1870.77     77.73 o
   5   4   8     1162.33     1169.55     67.18 o
   6   4   8      174.08      176.54     50.04 o
   7   4   8      872.83     1096.04    100.78 o
  -8   5   8       95.84      229.81     67.33 o
  -7   5   8      641.07      555.89     78.57 o
  -6   5   8     1111.78     1273.14    104.71 o
  -5   5   8     1940.69     1946.53     88.41 o
  -4   5   8      412.18      586.95     69.86 o
  -3   5   8      926.79      856.82     57.21 o
  -2   5   8     3802.31     3507.53     55.52 o
  -1   5   8      380.72      735.94     31.62 o
   0   5   8     1537.59     1484.67     46.66 o
   1   5   8     4097.89     4153.65     70.42 o
   2   5   8     5069.89     5098.04    124.11 o
   3   5   8      136.15      159.39     34.15 o
   4   5   8     1010.94     1037.29     84.47 o
   5   5   8      886.43      923.02     85.46 o
   6   5   8     1166.29     1325.57    108.09 o
  -7   6   8      109.96       85.46     57.21 <
  -6   6   8      222.26      431.50     75.20 o
  -5   6   8     1305.92     1218.60     98.95 o
  -4   6   8       43.26      129.31     44.56 <
  -3   6   8      171.36      394.25     46.80 o
  -2   6   8     5236.73     5313.50     95.30 o
  -1   6   8     4618.42     4505.46     77.02 o
   0   6   8     1273.99     1294.50     43.43 o
   1   6   8      546.41      622.94     36.83 o
   2   6   8     1741.50     1841.96     71.82 o
   3   6   8      264.33      184.97     49.05 o
   4   6   8      155.59       96.00     44.70 <
   5   6   8      362.08      388.63     69.43 o
  -6   7   8       38.63      110.48     55.38 <
  -5   7   8     1034.75     1000.04     99.51 o
  -4   7   8     1493.60     1400.06     78.01 o
  -3   7   8     1984.40     2090.46     89.67 o
  -2   7   8       60.63      146.60     35.56 o
  -1   7   8      471.50      460.17     34.58 o
   0   7   8     1503.78     1550.87     57.49 o
   1   7   8      181.52      298.54     32.19 o
   2   7   8      676.49      672.69     70.84 o
   3   7   8     1095.30     1174.05     90.94 o
   4   7   8     1147.87     1247.98    100.78 o
  -5   8   8       25.26       76.60     57.21 <
  -4   8   8      107.23      178.22     58.89 o
  -3   8   8      825.27      757.31     84.75 o
  -2   8   8      213.15      289.68     66.34 o
  -1   8   8      118.03      156.16     39.78 o
   0   8   8     1120.71     1157.18     62.69 o
   1   8   8     2104.45     2423.15    117.36 o
   2   8   8      413.24      393.27     61.70 o
   3   8   8       94.53      112.02     37.67 <
  -2   9   8      623.62      576.69     91.92 o
  -1  -9   9      411.35      480.27     74.49 o
   0  -9   9      982.85      929.48     96.56 o
   1  -9   9      406.09      434.31     77.02 o
   2  -9   9       38.95       75.20     56.50 <
   3  -9   9      591.65      373.17     74.07 o
  -3  -8   9     1447.10     1301.39    106.82 o
  -2  -8   9     2666.01     2650.57    149.83 o
  -1  -8   9      188.62      213.08     60.16 o
   0  -8   9       35.22       94.31     51.02 <
   1  -8   9      740.04      651.05     82.79 o
   2  -8   9      536.26      587.66     87.42 o
   3  -8   9       45.08      276.75     66.20 o
   4  -8   9      296.29      396.08     57.49 o
   5  -8   9      706.51      645.85     84.33 o
  -5  -7   9     1399.80     1457.26    119.61 o
  -4  -7   9      968.67      914.44     95.01 o
  -3  -7   9      124.20       97.97     52.15 <
  -2  -7   9     1319.89     1199.49     94.17 o
  -1  -7   9      774.50      864.97     64.23 o
   0  -7   9      138.44      129.87     35.42 o
   1  -7   9     1095.13     1118.53     66.76 o
   2  -7   9     3724.47     3771.21    169.79 o
   3  -7   9     2317.83     2073.17    131.70 o
   4  -7   9      424.35      391.02     67.04 o
   5  -7   9       85.59      258.76     47.93 o
   6  -7   9      406.46      278.58     95.72 <
  -6  -6   9      193.55      105.98     61.28 <
  -5  -6   9      227.87      295.02     67.61 o
  -4  -6   9     1523.52     1444.05    112.30 o
  -3  -6   9      871.57      949.30     90.52 o
  -2  -6   9     4582.86     4557.61    132.96 o
  -1  -6   9     4146.39     4335.53    124.11 o
   0  -6   9     7511.14     7547.19    160.51 o
   1  -6   9     1808.72     1973.10     83.63 o
   2  -6   9      320.65      334.52     43.01 o
   3  -6   9      379.70      366.85     63.81 o
   4  -6   9     1088.27      997.79     90.52 o
   5  -6   9      312.73      329.60     46.80 o
   6  -6   9     1187.44     1175.73     92.20 o
   7  -6   9      792.08      656.95    116.80 o
  -7  -5   9     1617.65     1531.90    138.02 o
  -6  -5   9      130.87       24.32     68.31 <
  -5  -5   9       23.05      -40.62     54.11 <
  -4  -5   9     3030.21     2815.86    149.13 o
  -3  -5   9     6146.76     6433.16    213.36 o
  -2  -5   9      654.09      725.40     55.94 o
  -1  -5   9      264.07      317.09     41.18 o
   0  -5   9     3285.09     3291.92     85.88 o
   1  -5   9      744.26      808.75     39.78 o
   2  -5   9      351.59      431.50     34.30 o
   3  -5   9     2423.63     2264.33     67.33 o
   4  -5   9     4043.92     3879.01    122.00 o
   5  -5   9     3123.58     3008.84     78.43 o
   6  -5   9      832.37      682.25     51.16 o
   7  -5   9       71.80      257.78     54.82 o
   8  -5   9      474.08      516.11    119.61 o
  -7  -4   9     1343.69     1412.99    124.39 o
  -6  -4   9     1110.50     1041.22    100.78 o
  -5  -4   9     2163.19     2149.63    132.68 o
  -4  -4   9      483.15      374.44     69.29 o
  -3  -4   9     6390.63     6723.96    174.43 o
  -2  -4   9     3456.38     3530.01     84.19 o
  -1  -4   9     3997.67     4180.92     90.94 o
   0  -4   9      320.95      423.07     33.87 o
   1  -4   9     5439.77     5388.84    135.49 o
   2  -4   9     3879.37     3834.88    100.50 o
   3  -4   9     1359.01     1720.94     59.17 o
   4  -4   9      516.01      690.96     44.42 o
   5  -4   9     1809.32     1825.52     65.22 o
   6  -4   9     1660.58     1448.97     92.63 o
   7  -4   9       72.52      159.95     27.55 o
   8  -4   9      621.60      629.96     70.28 o
  -8  -3   9      796.75      609.44     89.53 o
  -7  -3   9      466.37      374.44     78.01 o
  -6  -3   9     1743.44     1642.37    118.21 o
  -5  -3   9     7965.91     8357.48    247.94 o
  -4  -3   9     5158.98     5054.18    182.16 o
  -3  -3   9        8.83      -23.89     33.17 <
  -2  -3   9      168.34      178.36     37.11 o
  -1  -3   9    10223.30    10288.13    178.78 o
   0  -3   9       65.72      325.94     47.09 o
   1  -3   9      198.07      262.55     42.17 o
   2  -3   9     4951.64     4869.50     91.64 o
   3  -3   9     9560.10     9748.27    126.08 o
   4  -3   9       83.95      132.26     19.82 o
   5  -3   9       47.72       72.95     28.39 <
   6  -3   9     2942.07     2912.56     77.45 o
   7  -3   9     1134.85     1218.60     55.38 o
   8  -3   9       36.13      126.08     39.64 o
  -8  -2   9     3290.71     3168.23    173.02 o
  -7  -2   9     1283.66     1351.71    123.69 o
  -6  -2   9     3796.43     3715.69    170.91 o
  -5  -2   9     1306.95     1301.53     86.72 o
  -4  -2   9     2808.77     3174.69     84.05 o
  -3  -2   9       81.93       86.44     31.91 <
  -2  -2   9       34.66        8.29     25.44 <
  -1  -2   9    22418.37    23694.74    313.15 o
   0  -2   9    10865.58    10906.99    222.22 o
   1  -2   9    11263.18    10910.93    175.97 o
   2  -2   9      899.58     1065.12     43.43 o
   3  -2   9     6514.75     6250.72     87.99 o
   4  -2   9     1681.15     1825.52     63.67 o
   5  -2   9      421.28      439.79     28.81 o
   6  -2   9     1000.11     1236.17     51.02 o
   7  -2   9     1613.27     1545.53     60.30 o
   8  -2   9      724.24      682.11     58.47 o
  -9  -1   9      133.87       76.04     75.62 <
  -8  -1   9      326.27      361.22     76.32 o
  -7  -1   9     1555.03     1624.24    116.38 o
  -6  -1   9     4310.90     4365.47    168.24 o
  -5  -1   9      663.90      698.41     56.50 o
  -4  -1   9     4607.35     4496.89    132.54 o
  -3  -1   9    11129.65    11290.14    187.50 o
  -2  -1   9    21913.17    22523.50    346.61 o
  -1  -1   9       20.81      -12.37     25.30 <
   0  -1   9     1779.09     1673.16     67.75 o
   1  -1   9     4734.39     4427.87    101.34 o
   2  -1   9     1039.19     1040.80     42.45 o
   3  -1   9     2033.91     1857.00     57.49 o
   4  -1   9     4275.72     4203.97     71.26 o
   5  -1   9     9565.24     9820.23    191.01 o
   6  -1   9     1216.90     1154.09     43.85 o
   7  -1   9       77.54      127.06     27.83 o
   8  -1   9      133.33      220.95     42.31 o
  -9   0   9     1146.23     1196.54    105.42 o
  -8   0   9        9.83       77.73     56.22 <
  -7   0   9      359.49      367.13     63.11 o
  -6   0   9     8388.98     8399.37    171.62 o
  -5   0   9     2685.02     2647.34    117.22 o
  -4   0   9      147.70      178.08     41.04 o
  -3   0   9      177.96      329.18     34.15 o
  -2   0   9    11512.63    11586.15    170.21 o
  -1   0   9     2096.74     2253.36     59.45 o
   0   0   9        3.60      -26.85     22.35 <
   1   0   9    17665.43    17407.62    175.41 o
   2   0   9    18476.88    18184.88    207.60 o
   3   0   9     4620.54     4660.91     77.73 o
   4   0   9     1496.94     1329.50     44.70 o
   5   0   9     3250.80     3397.33     78.57 o
   6   0   9     1138.40     1079.46     47.37 o
   7   0   9      474.36      457.08     39.92 o
   8   0   9      106.68      228.68     43.15 o
  -9   1   9      596.57      391.02     67.18 o
  -8   1   9      695.08      759.41     79.69 o
  -7   1   9      599.84      617.88     52.43 o
  -6   1   9     2770.24     3083.61    124.53 o
  -5   1   9     1282.08     1246.29     55.10 o
  -4   1   9     5827.66     6021.19    111.46 o
  -3   1   9      331.67      466.78     31.62 o
  -2   1   9    10584.97    10480.41    126.36 o
  -1   1   9     4750.55     4608.21     78.01 o
   0   1   9    18894.84    19188.16    159.53 o
   1   1   9      133.19      118.63     15.60 o
   2   1   9     8008.52     7582.33     78.85 o
   3   1   9     2930.18     2533.91     48.63 o
   4   1   9     3979.98     3968.82     68.87 o
   5   1   9     2483.14     2511.70     68.31 o
   6   1   9     1830.36     1826.78     64.09 o
   7   1   9     1312.81     1322.19     95.44 o
   8   1   9     1321.83     1446.30    107.66 o
  -9   2   9      140.21       12.51     78.85 <
  -8   2   9     1060.94     1133.57     86.02 o
  -7   2   9     4430.48     4417.33    154.61 o
  -6   2   9      380.24      370.36     37.11 o
  -5   2   9      222.87      245.83     27.69 o
  -4   2   9     3628.15     3398.88     88.55 o
  -3   2   9     5420.18     5487.51    105.98 o
  -2   2   9      666.41      760.12     38.51 o
  -1   2   9      609.77      640.08     28.25 o
   0   2   9    17073.53    17025.31    138.73 o
   1   2   9     9224.11     9197.29     92.34 o
   2   2   9       28.52       73.65     23.61 o
   3   2   9      596.28      551.53     35.28 o
   4   2   9     6429.46     6696.28    133.53 o
   5   2   9      165.74      118.21     22.21 o
   6   2   9      187.17       96.70     30.64 o
   7   2   9      634.51      776.98     83.07 o
   8   2   9      973.48     1111.92    100.78 o
  -9   3   9      579.25      409.86     85.74 o
  -8   3   9       12.67      330.02     78.57 o
  -7   3   9     2723.38     2503.13    106.96 o
  -6   3   9      528.90      505.43     40.62 o
  -5   3   9     2003.18     2005.85     58.05 o
  -4   3   9     1363.94     1706.33     82.08 o
  -3   3   9    10842.96    10605.37    151.38 o
  -2   3   9     6649.77     6486.43     85.74 o
  -1   3   9     2572.00     2529.97     49.33 o
   0   3   9     3102.34     2762.17     46.66 o
   1   3   9     3891.49     3541.12     59.74 o
   2   3   9     1171.32     1124.57     47.65 o
   3   3   9      490.87      375.14     38.37 o
   4   3   9     3439.02     3532.12    102.89 o
   5   3   9     2281.35     2371.15     88.97 o
   6   3   9     1227.85     1383.05    101.90 o
   7   3   9      130.84      167.40     60.16 <
  -8   4   9      236.61      303.03     75.90 o
  -7   4   9      628.47      597.35     83.35 o
  -6   4   9     1190.92     1163.65     78.01 o
  -5   4   9     3833.03     3834.31    123.83 o
  -4   4   9      995.74     1222.82     87.85 o
  -3   4   9       70.69       92.20     21.08 o
  -2   4   9     1479.40     1599.51     40.34 o
  -1   4   9     4728.98     4822.13     72.24 o
   0   4   9      568.00      532.56     28.95 o
   1   4   9     3416.96     3179.61     56.78 o
   2   4   9     5248.28     5527.71    109.21 o
   3   4   9     5698.05     6120.99    136.62 o
   4   4   9      268.43      205.07     33.45 o
   5   4   9      106.72      -11.53     38.79 <
   6   4   9     1187.20     1373.49    104.99 o
   7   4   9      415.83      336.21     62.83 o
  -8   5   9      893.50      861.88    103.45 o
  -7   5   9       86.30       84.61     55.24 <
  -6   5   9      263.35      422.79     72.10 o
  -5   5   9     3013.14     2835.54    109.91 o
  -4   5   9     2385.29     2290.33    122.70 o
  -3   5   9       98.75      158.40     25.72 o
  -2   5   9      166.42      222.64     20.38 o
  -1   5   9     9041.58     8911.83    138.16 o
   0   5   9     4745.47     5134.72     74.92 o
   1   5   9     3632.84     3847.95     67.75 o
   2   5   9      135.61      132.26     19.96 o
   3   5   9     2254.46     2173.25     87.42 o
   4   5   9       63.70       34.86     46.38 <
   5   5   9       83.16       18.41     41.04 <
   6   5   9      753.98      875.23     91.78 o
  -7   6   9      583.85      461.30     82.51 o
  -6   6   9     1357.63     1412.01    115.39 o
  -5   6   9      519.43      526.37     75.34 o
  -4   6   9     1926.46     1757.07    113.15 o
  -3   6   9     2941.22     2876.72    104.29 o
  -2   6   9     1643.72     1925.73     44.56 o
  -1   6   9      651.56      703.47     34.86 o
   0   6   9      853.18      794.13     36.40 o
   1   6   9     1691.35     1820.46     59.03 o
   2   6   9      279.61      337.33     37.25 o
   3   6   9     1075.05     1082.69     87.28 o
   4   6   9     1099.47     1311.23     99.65 o
   5   6   9     1462.99     1677.09    118.49 o
  -6   7   9      799.87      809.87     95.01 o
  -5   7   9      183.17      338.17     68.17 o
  -4   7   9       83.65       64.65     33.45 <
  -3   7   9      780.43      668.48     64.94 o
  -2   7   9     2045.81     2009.08     86.44 o
  -1   7   9      254.06      366.71     36.26 o
   0   7   9      280.75      211.53     28.53 o
   1   7   9      990.05      944.66     56.08 o
   2   7   9     1363.43     1517.98     96.42 o
   3   7   9      227.87      233.18     53.83 o
   4   7   9      110.43      119.75     52.29 <
  -5   8   9      655.92      691.95     90.66 o
  -4   8   9      733.41      710.22     85.46 o
  -3   8   9      125.53      294.32     62.55 o
  -2   8   9      507.20      378.23     77.59 o
  -1   8   9      252.65      235.15     39.07 o
   0   8   9      246.84      363.05     69.86 o
   1   8   9      486.17      527.92     66.34 o
   2   8   9      820.45      837.84     67.89 o
  -1  -9  10     1314.54     1306.87    118.63 o
   0  -9  10       86.62      144.63     61.98 <
   1  -9  10        5.94        1.97     60.02 <
   2  -9  10      204.28      164.73     65.08 <
  -3  -8  10      473.02      389.62     75.76 o
  -2  -8  10      188.58      253.14     64.09 o
  -1  -8  10      694.43      715.42     85.32 o
   0  -8  10      587.36      463.13     72.81 o
   1  -8  10       16.25       51.44     55.94 <
   2  -8  10      915.45      811.70     92.77 o
   3  -8  10     1170.31      962.80    104.01 o
   4  -8  10      353.84      312.87     71.26 o
   5  -8  10       88.55      211.67     63.81 o
  -5  -7  10      285.34      244.14     63.11 o
  -4  -7  10     1012.44     1038.98    102.60 o
  -3  -7  10     1859.55     1845.19    124.25 o
  -2  -7  10      237.76      287.29     64.80 o
  -1  -7  10      545.16      619.14     54.82 o
   0  -7  10      515.75      378.37     43.71 o
   1  -7  10     2023.97     1947.80    124.95 o
   2  -7  10       79.54      480.84     78.01 o
   3  -7  10      303.92      418.15     71.12 o
   4  -7  10      414.96      488.14     75.48 o
   5  -7  10      431.63      436.42     59.17 o
   6  -7  10       82.28      207.46     61.28 o
  -6  -6  10     2608.47     2490.90    165.43 o
  -5  -6  10      466.63      589.48     89.53 o
  -4  -6  10      661.24      611.13     82.51 o
  -3  -6  10     2917.86     2834.27    147.58 o
  -2  -6  10      191.55      227.28     42.17 o
  -1  -6  10       52.85      101.34     35.98 <
   0  -6  10      513.11      834.75     58.75 o
   1  -6  10     4461.35     4235.74    121.58 o
   2  -6  10     1676.96     1584.18     79.13 o
   3  -6  10      558.67      470.15     68.59 o
   4  -6  10      213.21      351.81     62.69 o
   5  -6  10     1547.14     1628.32     90.52 o
   6  -6  10      650.57      634.60     61.42 o
   7  -6  10      105.25      104.29     70.98 <
  -7  -5  10       86.25       68.45     62.97 <
  -6  -5  10      757.26      660.89     93.61 o
  -5  -5  10      392.20      446.96     81.80 o
  -4  -5  10      374.40      399.17     72.39 o
  -3  -5  10     1480.88     1238.00     98.53 o
  -2  -5  10     4914.73     5052.92    138.87 o
  -1  -5  10     3966.99     3809.30    113.99 o
   0  -5  10     4364.73     4577.14    123.27 o
   1  -5  10      137.89      204.65     30.64 o
   2  -5  10     1153.88     1172.50     55.52 o
   3  -5  10     1104.51     1069.34     52.57 o
   4  -5  10       63.13      250.75     33.31 o
   5  -5  10     1332.64     1491.56     57.63 o
   6  -5  10      852.16      790.62     54.53 o
   7  -5  10      908.88      733.97     74.35 o
  -7  -4  10      560.86      355.32     72.53 o
  -6  -4  10     1266.76     1244.89    115.39 o
  -5  -4  10      882.58      825.47     91.22 o
  -4  -4  10     9218.92     9465.75    267.76 o
  -3  -4  10     2481.19     2661.95    105.42 o
  -2  -4  10     1799.07     1832.97     82.08 o
  -1  -4  10      433.25      462.42     37.11 o
   0  -4  10     6078.97     6251.00    111.46 o
   1  -4  10      317.40      387.65     38.93 o
   2  -4  10      583.89      600.17     45.96 o
   3  -4  10     5799.41     5278.65    116.52 o
   4  -4  10     6772.66     6602.25    138.59 o
   5  -4  10      233.28      300.79     41.74 o
   6  -4  10       33.11       94.87     31.62 <
   7  -4  10      513.16      496.86     49.19 o
   8  -4  10      113.73      109.49     48.35 <
  -8  -3  10     1052.56      859.07    104.99 o
  -7  -3  10     1669.57     1523.47    124.67 o
  -6  -3  10     2291.30     2265.87    139.15 o
  -5  -3  10      528.23      543.10     80.96 o
  -4  -3  10     4109.63     4312.34    171.62 o
  -3  -3  10      976.17     1017.75     60.30 o
  -2  -3  10      370.91      415.48     36.83 o
  -1  -3  10     1937.85     2009.36    106.26 o
   0  -3  10    17544.76    17726.68    315.54 o
   1  -3  10     9523.87     9617.27    177.66 o
   2  -3  10     5290.26     5318.99     99.23 o
   3  -3  10       43.91      283.64     27.41 o
   4  -3  10     2711.89     2746.85     72.67 o
   5  -3  10      439.98      410.98     42.45 o
   6  -3  10       88.48      210.97     33.87 o
   7  -3  10      808.91      985.85     64.23 o
   8  -3  10     1152.40     1192.88     74.21 o
  -8  -2  10      139.97      111.32     62.97 <
  -7  -2  10      679.03      746.34     80.96 o
  -6  -2  10      592.29      477.74     67.89 o
  -5  -2  10     5036.81     5028.88    160.93 o
  -4  -2  10     2479.39     2471.78    124.95 o
  -3  -2  10      343.48      315.97     31.62 o
  -2  -2  10     4311.14     4090.26    146.04 o
  -1  -2  10     3191.83     3462.27    111.32 o
   0  -2  10     3995.14     3876.34    107.95 o
   1  -2  10     1246.40     1301.53     61.98 o
   2  -2  10     8435.42     8428.04    125.66 o
   3  -2  10      531.10      559.83     33.87 o
   4  -2  10      417.45      465.09     38.37 o
   5  -2  10     1539.82     1668.24     60.30 o
   6  -2  10     2724.81     2932.38     97.40 o
   7  -2  10      332.27      301.63     43.01 o
   8  -2  10       74.29      106.96     36.26 <
  -9  -1  10     2116.93     1882.86    141.68 o
  -8  -1  10      769.21      717.11     94.59 o
  -7  -1  10      298.20      399.17     72.39 o
  -6  -1  10      120.51      131.28     54.39 <
  -5  -1  10     3783.72     3730.45    117.08 o
  -4  -1  10      179.63      166.70     33.73 o
  -3  -1  10     1265.11     1405.54     66.34 o
  -2  -1  10     4070.85     4065.39    136.20 o
  -1  -1  10    15033.54    14491.54    214.63 o
   0  -1  10     8951.43     8147.64    189.33 o
   1  -1  10     2189.25     2044.08     73.23 o
   2  -1  10     6678.45     6496.69    128.19 o
   3  -1  10     3245.27     3239.07     80.68 o
   4  -1  10      837.94      822.10     35.42 o
   5  -1  10      216.27      281.11     36.54 o
   6  -1  10     2054.30     2407.27     73.79 o
   7  -1  10      553.04      613.52     52.43 o
   8  -1  10      227.33      175.41     38.65 o
  -9   0  10      229.12      471.70     78.29 o
  -8   0  10      803.95      747.75     88.55 o
  -7   0  10      354.70      332.41     62.69 o
  -6   0  10      206.32      353.35     45.82 o
  -5   0  10     5870.50     5889.78    136.34 o
  -4   0  10     6763.91     6744.49    158.69 o
  -3   0  10    17494.63    18555.95    305.85 o
  -2   0  10     3938.83     4178.81     91.78 o
  -1   0  10     8448.18     8346.66    123.13 o
   0   0  10      157.15      177.10     26.99 o
   1   0  10     5220.30     5137.11     80.68 o
   2   0  10     2142.47     1953.98     61.70 o
   3   0  10     6360.23     6314.25     88.27 o
   4   0  10     4148.63     4297.58     80.96 o
   5   0  10     2846.93     2655.91     73.23 o
   6   0  10      924.63     1061.60     59.88 o
   7   0  10      233.47      306.13     43.71 o
   8   0  10      440.85      626.17     76.18 o
  -9   1  10       11.57       44.70     76.60 <
  -8   1  10       22.25      -35.00     54.68 <
  -7   1  10     2450.08     2452.39     95.44 o
  -6   1  10     4305.94     4233.77    142.24 o
  -5   1  10      157.51      145.90     43.43 o
  -4   1  10      159.31      218.70     32.89 o
  -3   1  10    10060.78    10304.30    136.90 o
  -2   1  10     1706.94     1691.15     52.01 o
  -1   1  10     1914.44     1764.38     51.44 o
   0   1  10     3969.39     3772.61     72.24 o
   1   1  10    17914.22    17428.28    169.93 o
   2   1  10     2266.63     2236.50     58.19 o
   3   1  10     1550.51     1276.79     43.71 o
   4   1  10      165.23       98.39     15.32 o
   5   1  10     1803.47     1806.54     59.88 o
   6   1  10      223.45      159.67     22.91 o
   7   1  10      112.56      122.56     51.58 <
   8   1  10     1062.63     1210.87    102.75 o
  -9   2  10      284.99      143.51     76.04 <
  -8   2  10      803.79      702.49     69.86 o
  -7   2  10      173.47      634.74     68.45 o
  -6   2  10     2267.54     2328.56     81.24 o
  -5   2  10     1405.36     1224.37     49.90 o
  -4   2  10      665.24      656.25     45.54 o
  -3   2  10     4670.71     4894.65     87.00 o
  -2   2  10     9406.81     9067.56    132.26 o
  -1   2  10     6957.09     6705.27     95.01 o
   0   2  10     4050.64     3974.02     61.70 o
   1   2  10     1159.74     1068.91     30.92 o
   2   2  10     2347.62     2443.81     74.07 o
   3   2  10     1020.81      963.50     45.54 o
   4   2  10      255.94      195.23     32.05 o
   5   2  10     1307.61     1271.73     50.46 o
   6   2  10     2041.23     2174.23    121.16 o
   7   2  10     1448.55     1548.06    112.16 o
   8   2  10       83.97       51.16     54.68 <
  -8   3  10     1488.34     1285.09    121.44 o
  -7   3  10      400.57      496.16     56.92 o
  -6   3  10      555.64      539.02     44.70 o
  -5   3  10      964.67     1015.78     45.54 o
  -4   3  10     6094.06     5511.12    184.41 o
  -3   3  10      105.48      481.26     37.67 o
  -2   3  10      533.78      541.41     29.66 o
  -1   3  10     2849.75     2887.40     56.36 o
   0   3  10     8208.55     8219.04     95.01 o
   1   3  10      556.70      467.90     21.93 o
   2   3  10      756.15      786.68     42.87 o
   3   3  10     9127.79     9426.96    167.96 o
   4   3  10     3687.90     3543.93    104.43 o
   5   3  10      179.04       26.42     27.55 <
   6   3  10      113.29       85.32     49.33 <
   7   3  10     1356.70     1728.53    121.86 o
  -8   4  10      346.58      322.99     73.23 o
  -7   4  10      577.01      545.21     84.19 o
  -6   4  10      159.37      165.85     57.06 <
  -5   4  10      118.72      319.76     47.65 o
  -4   4  10     7062.02     6081.77    142.66 o
  -3   4  10     4006.90     3997.50     91.78 o
  -2   4  10      735.75      728.35     30.08 o
  -1   4  10      302.36      358.69     25.44 o
   0   4  10     4492.01     4474.68     72.53 o
   1   4  10      569.84      552.80     25.44 o
   2   4  10      952.05      903.76     54.25 o
   3   4  10     1649.03     1541.88     72.81 o
   4   4  10     3260.66     3157.55    104.29 o
   5   4  10      395.20      394.96     61.56 o
   6   4  10       94.23       87.14     50.04 <
   7   4  10      732.65      944.66     97.97 o
  -8   5  10       86.38      108.65     68.03 <
  -7   5  10      585.46      452.58     78.15 o
  -6   5  10     1983.18     1886.52    128.47 o
  -5   5  10     1925.28     2009.22    125.23 o
  -4   5  10      109.94      193.54     50.88 o
  -3   5  10      521.81      513.58     38.23 o
  -2   5  10     1647.02     1507.30     41.04 o
  -1   5  10      793.61     1091.12     49.90 o
   0   5  10     1560.32     1612.86     46.80 o
   1   5  10      975.15     1047.27     38.23 o
   2   5  10     1761.52     1716.87     76.74 o
   3   5  10      501.20      470.72     45.40 o
   4   5  10      290.46      285.89     55.10 o
   5   5  10      457.55      460.88     69.01 o
   6   5  10     1095.45     1243.90    108.37 o
  -7   6  10       95.76      123.13     59.17 <
  -6   6  10      567.87      722.03     91.50 o
  -5   6  10      984.98      981.21     91.78 o
  -4   6  10       49.60      200.43     52.00 o
  -3   6  10       36.28      191.01     38.51 o
  -2   6  10     2104.24     2079.36     47.93 o
  -1   6  10     3381.17     3576.54     78.57 o
   0   6  10     1918.55     1985.04     55.38 o
   1   6  10       66.78       87.57     26.42 o
   2   6  10     1471.17     1539.63     96.98 o
   3   6  10      414.01      436.42     63.11 o
   4   6  10      139.46      165.43     52.29 o
   5   6  10      418.08      491.66     73.65 o
  -6   7  10       29.25      249.76     67.75 o
  -5   7  10      804.28      717.95     89.53 o
  -4   7  10      707.68      701.65     60.44 o
  -3   7  10     1070.97     1158.17     71.68 o
  -2   7  10       93.50      292.91     45.54 o
  -1   7  10      545.13      522.72     35.56 o
   0   7  10      463.68      488.99     37.25 o
   1   7  10      413.81      389.90     53.55 o
   2   7  10      660.65      779.37     79.13 o
   3   7  10     1416.51     1650.95    110.05 o
   4   7  10      992.40     1238.42    104.85 o
  -4   8  10       64.12      184.55     63.25 <
  -3   8  10     1228.23     1223.80    104.99 o
  -2   8  10      262.39      360.38     77.16 o
  -1   8  10       82.58       14.90     31.91 <
   0   8  10      320.97      242.46     64.51 o
   1   8  10     1574.33     1673.16     82.51 o
   2   8  10      284.53      294.46     45.68 o
   0  -9  11     1175.15     1321.63    123.55 o
   1  -9  11      602.01      579.36     93.33 o
   2  -9  11      163.62      214.34     75.48 <
  -3  -8  11     1606.06     1468.65    121.86 o
  -2  -8  11     2344.22     2226.80    145.33 o
  -1  -8  11      308.89      431.92     75.76 o
   0  -8  11       18.46       11.53     52.29 <
   1  -8  11      231.97      178.36     58.89 o
   2  -8  11      408.25      346.89     75.90 o
   3  -8  11       47.66       34.86     52.43 <
   4  -8  11      495.94      409.86     77.16 o
  -5  -7  11     1518.19     1423.11    128.61 o
  -4  -7  11      572.39      484.35     79.13 o
  -3  -7  11      152.80      189.47     60.58 o
  -2  -7  11     1091.63      988.24     97.83 o
  -1  -7  11      653.01      676.06     82.79 o
   0  -7  11      141.06      167.82     56.50 <
   1  -7  11      892.23     1078.47     97.12 o
   2  -7  11     5099.67     4848.13    204.08 o
   3  -7  11     1696.01     1497.46    119.89 o
   4  -7  11      705.01      647.25     82.93 o
   5  -7  11       78.30      153.63     43.43 o
   6  -7  11      432.86      446.96     78.43 o
  -6  -6  11      239.54       76.32     62.12 <
  -5  -6  11      983.41      834.47    100.36 o
  -4  -6  11      785.61      611.69     82.36 o
  -3  -6  11      144.14      120.45     54.25 <
  -2  -6  11      911.26      933.00     90.10 o
  -1  -6  11     2427.55     2511.42    100.78 o
   0  -6  11     5809.50     5755.41    150.25 o
   1  -6  11      892.61     1176.58     73.09 o
   2  -6  11      567.98      711.48     54.68 o
   3  -6  11     1302.88     1142.42     55.80 o
   4  -6  11      749.66      701.79     80.96 o
   5  -6  11       51.44      295.16     48.91 o
   6  -6  11      352.76      441.06     55.94 o
   7  -6  11      720.39      888.58    138.02 o
  -7  -5  11     2024.36     1980.55    151.10 o
  -6  -5  11      572.82      689.42     98.95 o
  -5  -5  11       10.06       15.74     55.94 <
  -4  -5  11     1435.44     1498.31    114.41 o
  -3  -5  11     2893.13     2863.23    147.72 o
  -2  -5  11     1052.48     1108.97     71.40 o
  -1  -5  11       39.89       67.33     33.45 <
   0  -5  11     2794.04     2803.77     98.39 o
   1  -5  11     3639.74     3883.93    101.62 o
   2  -5  11       16.74       90.38     37.67 <
   3  -5  11      555.69      542.40     42.17 o
   4  -5  11     3043.09     2811.50     86.02 o
   5  -5  11     1784.13     1797.69     63.39 o
   6  -5  11       48.67      105.56     39.21 <
   7  -5  11       93.39      194.81     52.29 o
  -7  -4  11     1125.34      900.81    103.03 o
  -6  -4  11      461.07      340.84     71.40 o
  -5  -4  11     1076.83     1283.12    105.84 o
  -4  -4  11      282.26      208.58     67.47 o
  -3  -4  11     7150.84     7033.89    221.79 o
  -2  -4  11     3505.60     3379.48    112.44 o
  -1  -4  11     6188.21     6238.63    127.62 o
   0  -4  11      391.87      440.64     42.31 o
   1  -4  11     3014.95     2834.55     90.94 o
   2  -4  11      820.84      655.83     48.91 o
   3  -4  11     1346.01     1330.91     68.45 o
   4  -4  11     1503.94     1768.73     63.67 o
   5  -4  11     1344.75     1345.81     75.06 o
   6  -4  11      835.61      743.39     55.10 o
   7  -4  11      132.23      167.82     35.70 o
   8  -4  11      478.19      494.61     69.29 o
  -8  -3  11     1309.85     1101.10    120.31 o
  -7  -3  11      514.31      428.83     91.08 o
  -6  -3  11      417.90      321.03     67.47 o
  -5  -3  11     3848.29     3661.29    166.13 o
  -4  -3  11     5755.20     6135.89    207.74 o
  -3  -3  11       38.91       66.90     38.37 <
  -2  -3  11      901.46      901.65     48.77 o
  -1  -3  11     8998.66     9745.17    241.75 o
   0  -3  11      327.79      558.14     51.86 o
   1  -3  11     1599.25     1675.54     75.48 o
   2  -3  11     4934.54     5056.85     99.65 o
   3  -3  11     9488.53     9771.88    152.50 o
   4  -3  11     1291.21     1419.03     57.21 o
   5  -3  11       59.34       91.36     24.18 o
   6  -3  11      925.60     1009.18     60.58 o
   7  -3  11      749.33      737.49     57.21 o
   8  -3  11       38.12       51.30     35.56 <
  -8  -2  11     2915.29     2841.86    148.99 o
  -7  -2  11      817.99      704.18     83.49 o
  -6  -2  11      705.18      639.80     71.96 o
  -5  -2  11     1960.03     2083.85    128.33 o
  -4  -2  11     3269.48     3196.34    141.68 o
  -3  -2  11      800.77      873.12     47.51 o
  -2  -2  11        9.79       33.17     30.64 <
  -1  -2  11    19057.74    19598.15    294.18 o
   0  -2  11    19605.22    19120.69    332.27 o
   1  -2  11     7063.91     7031.22    150.11 o
   2  -2  11      704.63      782.32     42.03 o
   3  -2  11     2407.50     2304.66     62.41 o
   4  -2  11      290.76      341.83     32.61 o
   5  -2  11      136.64      152.22     23.75 o
   6  -2  11      489.55      667.21     49.76 o
   7  -2  11     2579.77     2582.96    100.78 o
   8  -2  11      333.74      276.47     47.09 o
  -8  -1  11      800.71      915.01    104.99 o
  -7  -1  11     1029.00     1049.24    101.48 o
  -6  -1  11     2618.47     2652.68    137.18 o
  -5  -1  11       15.28       -6.18     28.95 <
  -4  -1  11     6523.14     6425.29    192.14 o
  -3  -1  11     9449.89    10046.80    233.88 o
  -2  -1  11    18298.07    19268.98    334.52 o
  -1  -1  11        0.58        8.57     32.19 <
   0  -1  11       84.74       98.25     26.71 o
   1  -1  11     1268.02     1266.25     60.86 o
   2  -1  11     1314.92     1194.85     45.68 o
   3  -1  11     3526.83     3475.06     76.04 o
   4  -1  11     3041.75     2924.65     75.06 o
   5  -1  11     5492.38     5588.29    129.73 o
   6  -1  11     2107.96     1925.73     69.15 o
   7  -1  11       95.27      119.89     33.17 o
   8  -1  11      169.13      199.45     42.03 o
  -9   0  11     1429.13     1339.76    109.49 o
  -8   0  11       55.97       79.27     56.22 <
  -7   0  11      103.30      203.52     59.88 o
  -6   0  11     6376.29     6459.02    157.98 o
  -5   0  11     2332.18     2228.20     87.57 o
  -4   0  11      181.38      185.25     40.62 o
  -3   0  11      674.34      726.66     45.26 o
  -2   0  11    20930.53    21374.19    241.19 o
  -1   0  11      121.59      147.86     29.09 o
   0   0  11        4.05       22.91     22.63 <
   1   0  11     3816.87     3713.30     71.82 o
   2   0  11    16278.52    16586.36    213.78 o
   3   0  11     1563.23     1491.70     48.49 o
   4   0  11      185.99      125.09     24.32 o
   5   0  11     2489.73     2711.01     75.06 o
   6   0  11     3178.93     3206.46    103.59 o
   7   0  11      185.86      157.14     39.36 o
   8   0  11       33.50       19.96     40.90 <
  -9   1  11      733.69      724.84    118.49 o
  -8   1  11      267.53      240.91     59.88 o
  -7   1  11      609.14      733.69     59.59 o
  -6   1  11     1565.42     1684.96     79.55 o
  -5   1  11     5056.86     4870.90    147.44 o
  -4   1  11     3294.64     3310.61     98.67 o
  -3   1  11     1915.89     2127.43     64.09 o
  -2   1  11     6900.08     6721.58    108.37 o
  -1   1  11     1237.85     1228.16     45.82 o
   0   1  11     4432.31     4368.14     88.69 o
   1   1  11      312.12      294.74     23.89 o
   2   1  11     5547.22     5583.23     99.65 o
   3   1  11     4065.93     3958.70     65.36 o
   4   1  11     2665.26     2570.31     66.62 o
   5   1  11      570.47      527.22     35.14 o
   6   1  11     1330.25     1355.50     57.49 o
   7   1  11      796.02      827.44     83.49 o
   8   1  11      525.64      580.91     79.98 o
  -8   2  11      701.80      684.78    106.54 o
  -7   2  11     5668.23     5527.29    236.83 o
  -6   2  11      587.69      665.80     50.32 o
  -5   2  11       44.60       64.80     29.24 <
  -4   2  11      792.43      767.99     49.90 o
  -3   2  11     5556.98     5825.26     98.95 o
  -2   2  11      427.09      498.69     36.26 o
  -1   2  11     1270.38     1199.49     43.01 o
   0   2  11    14374.11    14768.58    149.69 o
   1   2  11     7448.20     7521.47     84.75 o
   2   2  11      111.89       52.57     20.38 <
   3   2  11       39.40        9.00     24.46 <
   4   2  11     3664.53     3608.02    102.04 o
   5   2  11      842.76      762.37     51.72 o
   6   2  11      249.54      264.10     54.53 o
   7   2  11      609.05      602.27     78.01 o
  -8   3  11       13.15       92.20     61.70 <
  -7   3  11     1893.18     1733.31    133.81 o
  -6   3  11     1533.97     1502.80     63.95 o
  -5   3  11      342.78      322.01     34.72 o
  -4   3  11     1228.59     1374.20    100.36 o
  -3   3  11     9906.72     9837.10    153.63 o
  -2   3  11     3035.38     3286.43     69.01 o
  -1   3  11     4779.48     4984.19     77.45 o
   0   3  11      721.88      758.85     34.01 o
   1   3  11     4759.24     4408.90     66.48 o
   2   3  11      122.53      127.20     23.75 o
   3   3  11      296.75      239.22     33.31 o
   4   3  11     3506.57     3705.71    110.05 o
   5   3  11     2612.12     2746.71    136.62 o
   6   3  11      938.20     1119.93     95.30 o
   7   3  11      240.19      164.73     59.31 <
  -8   4  11      569.45      506.56     93.89 o
  -7   4  11      707.25      645.85     93.19 o
  -6   4  11     1069.98     1021.41     98.53 o
  -5   4  11     3520.44     3269.57    157.84 o
  -4   4  11     2261.58     2352.87     90.94 o
  -3   4  11     1147.04     1184.17     62.83 o
  -2   4  11      216.91      263.96     21.79 o
  -1   4  11     3279.28     3358.68     64.51 o
   0   4  11      210.51      331.57     24.32 o
   1   4  11     2317.36     2093.55     50.04 o
   2   4  11     3507.97     3595.79    105.98 o
   3   4  11     5328.38     5559.33    136.48 o
   4   4  11      192.04      130.86     33.59 o
   5   4  11      191.99      184.27     46.66 o
   6   4  11      592.19      681.12     83.91 o
  -7   5  11      144.65      201.84     70.28 <
  -6   5  11       13.88      201.13     67.18 <
  -5   5  11     1548.34     1804.71    128.04 o
  -4   5  11     1967.45     1799.94    113.71 o
  -3   5  11      141.14      140.55     31.91 o
  -2   5  11       41.26      124.81     21.22 o
  -1   5  11     4703.16     4765.63     89.11 o
   0   5  11     3752.69     3958.14     72.67 o
   1   5  11      784.77      796.94     36.40 o
   2   5  11      260.92      224.75     36.83 o
   3   5  11     2392.25     2256.31     92.91 o
   4   5  11      404.21      471.42     64.94 o
   5   5  11       30.08       83.07     48.49 <
   6   5  11      473.41      565.03     83.63 o
  -7   6  11      675.81      498.26     93.19 o
  -6   6  11      364.12      372.33     70.56 o
  -5   6  11       23.19      320.46     68.45 o
  -4   6  11      823.82      734.68     81.38 o
  -3   6  11      945.76      933.56     66.62 o
  -2   6  11      808.90     1002.29     39.50 o
  -1   6  11     1011.63     1065.12     48.21 o
   0   6  11     3079.17     2956.84     70.00 o
   1   6  11     1403.40     1232.10     73.37 o
   2   6  11      650.57      826.18     72.53 o
   3   6  11      541.96      594.97     72.24 o
   4   6  11      691.80      749.86     80.54 o
   5   6  11      899.75     1117.69    101.20 o
  -6   7  11      753.84      754.49     97.40 o
  -5   7  11      227.58      438.25     74.35 o
  -4   7  11       70.85       68.45     36.40 <
  -3   7  11      632.56      623.64     62.69 o
  -2   7  11     2771.98     2782.97    108.51 o
  -1   7  11      310.48      445.84     39.50 o
   0   7  11       99.37       33.73     26.28 <
   1   7  11      537.41      570.37     63.53 o
   2   7  11     1125.86     1309.12     96.56 o
   3   7  11       83.90       70.84     47.79 <
  -4   8  11      634.60      699.54     89.67 o
  -3   8  11       52.36       85.18     47.09 <
  -2   8  11      226.33      212.94     69.71 o
  -1   8  11      261.02      211.53     62.27 o
   0   8  11      107.26      220.67     43.99 o
   1   8  11      156.49      227.84     54.11 o
  -3  -8  12       77.42      142.80     62.12 <
  -2  -8  12      208.19      284.62     72.53 o
  -1  -8  12     1391.26     1295.21    113.29 o
   0  -8  12      419.02      455.68     80.26 o
   1  -8  12       49.81       -8.01     56.22 <
   2  -8  12      289.90      255.95     65.50 o
   3  -8  12      638.72      574.73     89.81 o
   4  -8  12      246.45      280.41     68.87 o
  -4  -7  12      820.32      943.26    111.32 o
  -3  -7  12     1437.23     1353.11    117.78 o
  -2  -7  12      776.66      719.92     88.13 o
  -1  -7  12      139.22      169.09     56.08 o
   0  -7  12      180.84      253.70     60.58 o
   1  -7  12     1646.97     1632.68    124.81 o
   2  -7  12       32.90      634.04     97.12 o
   3  -7  12      330.88      488.14     80.26 o
   4  -7  12      613.15      617.59     79.27 o
   5  -7  12      450.58      374.15     58.33 o
   6  -7  12        2.24      -10.12     57.63 <
  -5  -6  12      585.06      633.48     92.77 o
  -4  -6  12      145.54       29.80     52.85 <
  -3  -6  12      233.83      282.23     69.86 o
  -2  -6  12      995.50      874.25     91.36 o
  -1  -6  12       20.41       54.96     34.15 <
   0  -6  12      965.14     1044.88     66.76 o
   1  -6  12     3842.18     3798.89    124.53 o
   2  -6  12     2721.43     2588.86    104.43 o
   3  -6  12      217.88      239.36     42.03 o
   4  -6  12        6.05       98.95     51.44 <
   5  -6  12      979.71      851.20     71.54 o
   6  -6  12      109.94       60.44     37.95 <
  -6  -5  12     1046.96      964.48    107.95 o
  -5  -5  12      220.65      266.07     71.82 o
  -4  -5  12      309.95      287.43     69.71 o
  -3  -5  12      266.27      232.34     63.11 o
  -2  -5  12     7645.16     7638.83    238.24 o
  -1  -5  12     3074.33     2952.76    107.95 o
   0  -5  12     4733.42     4832.11    136.90 o
   1  -5  12      265.89      374.15     48.21 o
   2  -5  12      246.08      280.69     47.79 o
   3  -5  12       41.08       30.08     25.72 <
   4  -5  12      192.59      415.06     41.60 o
   5  -5  12     1164.51     1203.42     61.70 o
   6  -5  12     1129.21     1158.45     77.30 o
   7  -5  12      600.90      424.75     65.50 o
  -7  -4  12      493.84      433.75     87.85 o
  -6  -4  12      291.99      331.00     77.59 o
  -5  -4  12      488.02      398.33     63.11 o
  -4  -4  12     6146.70     6123.52    217.86 o
  -3  -4  12     1422.34     1576.45    111.04 o
  -2  -4  12       88.57       84.89     40.34 <
  -1  -4  12     2111.69     2128.83     87.42 o
   0  -4  12     1924.29     1820.17    109.77 o
   1  -4  12       72.90      113.29     47.37 <
   2  -4  12      892.76     1069.62     89.53 o
   3  -4  12     2946.44     2921.84    101.06 o
   4  -4  12     3887.52     4202.43    139.01 o
   5  -4  12      493.09      515.13     42.59 o
   6  -4  12       29.15       40.34     28.95 <
   7  -4  12      559.87      555.75     52.15 o
  -8  -3  12      287.40      333.68     83.21 o
  -7  -3  12     1307.20     1205.67    118.07 o
  -6  -3  12      107.39      139.71     60.02 <
  -5  -3  12       74.24       -7.73     57.49 <
  -4  -3  12     2568.31     2620.77    138.16 o
  -3  -3  12     3575.54     3633.60    155.59 o
  -2  -3  12      101.74      105.56     28.95 o
  -1  -3  12       37.59      121.02     34.30 o
   0  -3  12     6569.08     6299.21    157.42 o
   1  -3  12     3238.89     3311.73     98.67 o
   2  -3  12     2660.59     2701.31     75.06 o
   3  -3  12       72.28      367.97     36.54 o
   4  -3  12     1800.00     1713.21     63.53 o
   5  -3  12      254.84      306.41     32.89 o
   6  -3  12      173.37      113.29     33.59 o
   7  -3  12      489.28      629.68     55.80 o
   8  -3  12      745.45      703.75     61.42 o
  -8  -2  12       67.53       -0.28     71.26 <
  -7  -2  12     1482.00     1512.22    126.78 o
  -6  -2  12     1679.35     1766.76    122.98 o
  -5  -2  12     7427.59     7520.34    234.73 o
  -4  -2  12       25.50       21.50     48.63 <
  -3  -2  12      107.37      117.22     28.25 o
  -2  -2  12     3106.47     3234.71     96.42 o
  -1  -2  12     1370.85     1386.14     65.22 o
   0  -2  12      316.72      374.30     45.68 o
   1  -2  12      471.94      490.25     47.09 o
   2  -2  12     5453.27     5596.30    106.26 o
   3  -2  12     2133.08     2119.84     63.53 o
   4  -2  12     1460.82     1466.82     58.33 o
   5  -2  12     1152.65     1272.44     49.90 o
   6  -2  12     1983.90     2253.22     90.10 o
   7  -2  12      139.60      175.97     39.64 o
   8  -2  12      125.94      187.36     43.15 o
  -8  -1  12     1214.54     1190.35    116.24 o
  -7  -1  12       79.20      142.38     61.28 <
  -6  -1  12       72.61      165.01     58.61 <
  -5  -1  12     3408.15     3381.59    153.49 o
  -4  -1  12     1736.88     1709.70    107.95 o
  -3  -1  12      120.20      122.70     32.61 o
  -2  -1  12     1760.86     1623.54     80.12 o
  -1  -1  12    14874.88    14783.19    288.98 o
   0  -1  12      204.45      209.14     33.03 o
   1  -1  12       41.18       49.76     27.55 <
   2  -1  12      687.25      632.77     30.22 o
   3  -1  12     4851.02     4713.48     94.03 o
   4  -1  12      163.03      142.38     26.28 o
   5  -1  12      152.43      201.84     33.73 o
   6  -1  12     2710.69     3103.15     88.97 o
   7  -1  12      902.85      794.97     61.14 o
   8  -1  12       64.97       62.12     48.35 <
  -8   0  12      436.87      501.64     77.02 o
  -7   0  12      252.04      384.27     71.82 o
  -6   0  12      636.00      595.53     55.52 o
  -5   0  12     5747.11     5814.30    186.80 o
  -4   0  12     2092.27     2148.09    182.16 o
  -3   0  12     6962.70     7176.69    164.17 o
  -2   0  12      475.19      519.35     44.70 o
  -1   0  12      174.83      166.28     36.40 o
   0   0  12     1292.82     1338.64     65.22 o
   1   0  12     2849.35     2703.42     70.00 o
   2   0  12     1672.68     1615.39     58.89 o
   3   0  12     4445.44     4596.54     86.72 o
   4   0  12     3439.56     3542.81     83.63 o
   5   0  12     2590.41     2478.53     73.79 o
   6   0  12      109.38       72.10     31.06 <
   7   0  12       81.07      106.26     36.68 <
   8   0  12      418.19      478.73     70.14 o
  -8   1  12      111.40       53.41     48.49 <
  -7   1  12     2105.41     2051.39    111.04 o
  -6   1  12     4030.78     3912.04    117.08 o
  -5   1  12      172.88      242.88     69.86 o
  -4   1  12      169.67      190.17     45.40 o
  -3   1  12     3197.92     3305.83     82.51 o
  -2   1  12      833.79      847.68     43.29 o
  -1   1  12      105.38      135.07     23.89 o
   0   1  12     2304.74     2260.39     66.62 o
   1   1  12    18833.53    19176.35    182.72 o
   2   1  12     6874.37     6888.98    102.04 o
   3   1  12      725.17      677.19     30.64 o
   4   1  12      243.74      262.84     30.64 o
   5   1  12     1021.13     1030.26     48.63 o
   6   1  12       71.22       18.41     29.94 <
   7   1  12      146.21      199.87     58.19 o
   8   1  12      557.72      763.49     90.66 o
  -8   2  12      193.88      256.09     80.54 o
  -7   2  12       34.06      303.32     82.36 o
  -6   2  12     3755.01     3626.44    104.99 o
  -5   2  12      371.56      432.48     50.18 o
  -4   2  12     1286.89     1203.42     69.71 o
  -3   2  12     2211.89     2224.69     65.22 o
  -2   2  12     5564.02     5274.71    107.24 o
  -1   2  12     1261.04     1270.33     51.16 o
   0   2  12     3059.69     3155.86     66.06 o
   1   2  12     4761.95     4733.30     67.47 o
   2   2  12     2644.09     2541.78     73.93 o
   3   2  12      853.22      833.91     51.86 o
   4   2  12      236.96      123.83     28.11 o
   5   2  12     2987.19     3446.10    150.81 o
   6   2  12      765.31      840.51     83.63 o
   7   2  12      686.68      802.28     89.53 o
  -8   3  12      833.91      763.63    109.77 o
  -7   3  12      458.05      469.45     85.46 o
  -6   3  12      197.32      209.28     25.02 o
  -5   3  12       77.31       85.18     27.97 o
  -4   3  12     3342.90     3152.49    144.63 o
  -3   3  12      254.59      673.25     38.09 o
  -2   3  12     2015.95     2037.61     58.05 o
  -1   3  12     3888.88     4039.66     81.52 o
   0   3  12     5332.35     5319.55     79.69 o
   1   3  12      302.06      269.44     20.52 o
   2   3  12      642.00      517.94     44.13 o
   3   3  12     2697.79     2750.08     94.03 o
   4   3  12     2697.24     2625.55     94.73 o
   5   3  12      129.97       98.11     47.79 <
   6   3  12      290.15      282.51     63.53 o
   7   3  12      638.65      795.68     89.39 o
  -8   4  12      297.19      412.10     87.57 o
  -7   4  12      824.00      808.89    103.03 o
  -6   4  12        5.97       23.47     57.91 <
  -5   4  12      123.54      446.82     53.41 o
  -4   4  12     3655.02     3676.19    114.69 o
  -3   4  12     2728.63     2542.20     78.99 o
  -2   4  12     1833.41     1810.76     53.27 o
  -1   4  12      106.18      229.67     23.47 o
   0   4  12     3258.02     3313.00     60.86 o
   1   4  12      630.26      589.48     25.72 o
   2   4  12       74.99       83.35     28.11 <
   3   4  12     1077.37      888.86     71.54 o
   4   4  12     1556.35     1683.98    109.35 o
   5   4  12      429.14      393.55     63.95 o
   6   4  12      176.46      158.26     54.96 <
  -7   5  12      604.29      539.17     91.36 o
  -6   5  12     1172.67     1098.71    108.93 o
  -5   5  12     1345.26     1187.54    103.45 o
  -4   5  12      224.80      379.78     66.76 o
  -3   5  12      333.82      258.90     38.51 o
  -2   5  12     1429.61     1364.78     47.51 o
  -1   5  12      577.16      744.09     34.44 o
   0   5  12     1480.09     1503.65     52.57 o
   1   5  12     1231.36     1156.20     47.51 o
   2   5  12     3845.89     4290.97    159.53 o
   3   5  12      428.34      425.46     62.83 o
   4   5  12      137.55      115.39     47.65 <
   5   5  12      179.39      252.86     61.56 o
  -6   6  12       60.80      105.27     57.35 <
  -5   6  12     1264.42     1244.61    113.15 o
  -4   6  12      107.48      267.47     59.45 o
  -3   6  12      134.58      120.17     35.14 o
  -2   6  12     1836.56     1827.06     75.62 o
  -1   6  12     3841.55     4076.63     89.11 o
   0   6  12      165.01      227.84     33.17 o
   1   6  12      200.60      228.54     47.65 o
   2   6  12      469.37      508.81     66.06 o
   3   6  12      742.53      847.54     84.05 o
   4   6  12       54.99        9.28     45.54 <
  -5   7  12      505.53      469.31     85.32 o
  -4   7  12      749.16      681.12     66.90 o
  -3   7  12      712.68      737.77     63.81 o
  -2   7  12       76.26      302.75     46.38 o
  -1   7  12      904.93      745.08     52.57 o
   0   7  12      124.95      141.54     45.26 o
   1   7  12      446.76      508.38     62.83 o
   2   7  12      236.25      188.48     51.02 o
   3   7  12      737.12      640.22     80.54 o
  -3   8  12      686.10      731.44     89.39 o
  -2   8  12      384.65      480.84     86.44 o
  -1   8  12       17.26       43.85     51.16 <
   0   8  12      329.11      200.85     44.84 o
   1   8  12      737.41      792.72     80.68 o
  -2  -8  13     2139.10     2122.93    148.99 o
  -1  -8  13      882.59     1031.67    113.29 o
   0  -8  13        3.86       81.94     56.08 <
   1  -8  13      404.90      268.60     71.40 o
   2  -8  13      249.01      252.44     71.96 o
   3  -8  13       26.48      136.34     66.20 <
   4  -8  13      515.52      482.66     83.91 o
  -4  -7  13      351.65      342.95     78.29 o
  -3  -7  13       44.02       40.76     61.70 <
  -2  -7  13     1024.92     1049.66    106.82 o
  -1  -7  13      272.70      365.16     71.82 o
   0  -7  13       35.41       72.81     56.64 <
   1  -7  13     1190.59     1093.09    106.54 o
   2  -7  13     3427.10     3386.93    180.33 o
   3  -7  13      966.59      936.37    101.62 o
   4  -7  13      311.04      323.13     69.15 o
   5  -7  13      217.64      254.40     52.85 o
  -5  -6  13     1086.80     1113.33    114.13 o
  -4  -6  13      931.78      880.85     98.11 o
  -3  -6  13      922.86     1013.39    110.05 o
  -2  -6  13      575.09      630.67     83.49 o
  -1  -6  13     1582.68     1449.11     84.89 o
   0  -6  13     1289.88     1315.30     80.40 o
   1  -6  13      149.20      376.83     53.69 o
   2  -6  13      381.04      576.41     56.50 o
   3  -6  13      720.29      664.40     57.77 o
   4  -6  13      551.73      521.88     76.88 o
   5  -6  13      129.88      185.81     48.35 o
   6  -6  13      417.45      498.40     59.74 o
  -6  -5  13      658.36      695.88     97.54 o
  -5  -5  13       13.99      -57.63     66.06 <
  -4  -5  13      149.51      136.06     61.00 <
  -3  -5  13     4279.50     4305.73    188.34 o
  -2  -5  13      122.70      147.16     54.39 <
  -1  -5  13      420.33      428.27     48.07 o
   0  -5  13     1559.97     1626.07     85.46 o
   1  -5  13     4457.80     4422.95    185.39 o
   2  -5  13      104.70       97.40     41.74 <
   3  -5  13       27.63        6.18     26.28 <
   4  -5  13     3081.69     2935.05     92.34 o
   5  -5  13      741.58      788.79     67.75 o
   6  -5  13       14.10      121.58     42.17 <
   7  -5  13      112.56      221.51     56.64 o
  -7  -4  13      733.00      545.77     87.00 o
  -6  -4  13      826.19      736.78     93.33 o
  -5  -4  13       55.28      -54.11     53.83 <
  -4  -4  13      138.15       47.79     49.76 <
  -3  -4  13     6293.20     6448.76    219.83 o
  -2  -4  13     4452.20     4553.67    138.87 o
  -1  -4  13     4469.29     4731.05    156.44 o
   0  -4  13       62.61      102.89     48.21 <
   1  -4  13     1422.61     1375.74    102.60 o
   2  -4  13     1278.71     1424.23    104.57 o
   3  -4  13      800.46      859.35     83.21 o
   4  -4  13     1703.34     1940.21     84.05 o
   5  -4  13     2339.77     2490.90     85.32 o
   6  -4  13      704.16      648.24     48.49 o
   7  -4  13       55.31       41.89     36.12 <
  -7  -3  13       91.13      -13.91     64.37 <
  -6  -3  13     1179.94     1219.73    111.60 o
  -5  -3  13     4641.74     4899.15    199.87 o
  -4  -3  13     5223.95     5585.06    201.27 o
  -3  -3  13       35.02      -12.93     45.82 <
  -2  -3  13      233.15      270.99     44.27 o
  -1  -3  13     1937.08     1818.63     71.96 o
   0  -3  13     1495.31     1613.42     74.63 o
   1  -3  13     4357.39     4179.80    114.27 o
   2  -3  13     3664.55     3512.30     94.45 o
   3  -3  13     8513.66     8472.60    146.74 o
   4  -3  13      858.93      822.66     46.38 o
   5  -3  13      161.35      235.29     33.17 o
   6  -3  13      161.51      182.86     37.39 o
   7  -3  13      724.90      684.22     59.74 o
   8  -3  13       24.72       61.70     35.14 <
  -8  -2  13     2631.25     2648.46    170.49 o
  -7  -2  13      772.54      794.13     95.86 o
  -6  -2  13      297.45      295.44     69.29 o
  -5  -2  13      456.06      420.26     68.31 o
  -4  -2  13     5164.67     5351.74    191.86 o
  -3  -2  13      220.12      311.33     47.65 o
  -2  -2  13        0.63       -7.87     31.48 <
  -1  -2  13     6209.07     6013.18    132.54 o
   0  -2  13    11722.50    11490.29    188.76 o
   1  -2  13     1354.64     1431.40     66.06 o
   2  -2  13      262.31      301.21     30.92 o
   3  -2  13     2747.85     2707.63     80.26 o
   4  -2  13     1210.85     1252.20     56.64 o
   5  -2  13      218.36      260.45     28.53 o
   6  -2  13       78.34      152.92     33.17 o
   7  -2  13     1321.64     1527.40     82.65 o
   8  -2  13      540.21      611.13     75.62 o
  -8  -1  13     1722.33     1669.64    134.37 o
  -7  -1  13      501.33      612.68     90.80 o
  -6  -1  13     1872.21     1867.12    125.80 o
  -5  -1  13      235.05      281.11     63.39 o
  -4  -1  13     5000.37     5047.72    155.17 o
  -3  -1  13     1822.92     1717.29     73.51 o
  -2  -1  13     5592.10     5787.17    126.92 o
  -1  -1  13        2.44       64.37     28.81 <
   0  -1  13     4137.52     4294.35    108.93 o
   1  -1  13     5744.94     5879.66    123.41 o
   2  -1  13     5525.31     5560.46    117.78 o
   3  -1  13     1980.30     1985.04     66.62 o
   4  -1  13     3886.73     4044.86     95.58 o
   5  -1  13     3474.49     3686.73    112.02 o
   6  -1  13     1259.23     1230.55     59.45 o
   7  -1  13       79.55      138.73     37.39 o
   8  -1  13      203.59      295.02     59.74 o
  -8   0  13        3.08      -37.81     57.49 <
  -7   0  13       12.24       78.29     55.24 <
  -6   0  13     1552.68     1556.50    107.24 o
  -5   0  13     1361.38     1347.91     96.00 o
  -4   0  13      191.83      220.53     53.69 o
  -3   0  13     1785.72     1727.27     84.75 o
  -2   0  13    11920.39    11824.39    191.01 o
  -1   0  13     4084.96     4404.82    149.69 o
   0   0  13       14.39      -15.60     25.02 <
   1   0  13     1512.40     1436.74     53.55 o
   2   0  13     9235.96     9331.80    135.78 o
   3   0  13      432.35      386.52     34.72 o
   4   0  13       69.05       50.74     23.61 <
   5   0  13     1569.77     1537.10     60.44 o
   6   0  13     1450.43     1461.20    100.07 o
   7   0  13       56.32       58.47     44.42 <
   8   0  13       64.96      151.94     57.49 <
  -8   1  13      473.06      461.02     66.90 o
  -7   1  13      850.45      855.83     78.29 o
  -6   1  13      377.62      504.45     51.72 o
  -5   1  13     5142.33     5393.06    221.65 o
  -4   1  13     1858.62     1708.86    123.83 o
  -3   1  13     4566.99     4535.26    105.56 o
  -2   1  13     1088.85     1094.07     50.74 o
  -1   1  13     6545.68     6507.23    112.16 o
   0   1  13     1849.89     1793.47     56.92 o
   1   1  13      158.57      136.62     22.63 o
   2   1  13     5903.72     5999.13     99.93 o
   3   1  13     1051.27     1004.68     37.11 o
   4   1  13     1069.93      995.54     39.36 o
   5   1  13      379.82      227.98     29.66 o
   6   1  13     1400.99     1424.52    104.71 o
   7   1  13      661.63      888.30     91.08 o
  -8   2  13      485.65      324.26     79.41 o
  -7   2  13     3728.51     3851.46    206.19 o
  -6   2  13      386.20      513.16     60.02 o
  -5   2  13      149.82      186.80     45.96 o
  -4   2  13     1375.58     1447.85     79.41 o
  -3   2  13     3995.11     4220.28     89.53 o
  -2   2  13      173.30      181.03     31.62 o
  -1   2  13     5205.68     5149.90    105.42 o
   0   2  13     8555.67     8785.47    111.32 o
   1   2  13     8066.64     8100.55    103.17 o
   2   2  13       92.21       -1.55     30.64 <
   3   2  13      316.77      299.24     36.68 o
   4   2  13     1338.36     1498.17    101.06 o
   5   2  13      963.42      804.53     79.98 o
   6   2  13      228.64      189.19     54.53 o
   7   2  13      359.35      554.20     77.73 o
  -8   3  13        7.21       -7.87     69.43 <
  -7   3  13     1112.32     1261.89    127.48 o
  -6   3  13      894.36     1009.46     72.67 o
  -5   3  13       15.66       52.15     36.12 <
  -4   3  13      604.62      684.78     81.24 o
  -3   3  13     8439.32     8115.17    125.94 o
  -2   3  13     3584.78     3649.77     89.39 o
  -1   3  13     2199.80     2324.06     69.01 o
   0   3  13      122.26      130.29     20.52 o
   1   3  13     1306.81     1222.68     36.54 o
   2   3  13      741.27      695.04     50.60 o
   3   3  13       98.89       33.87     27.55 <
   4   3  13     2241.09     2456.18     95.30 o
   5   3  13     2048.55     2377.89    133.81 o
   6   3  13      731.81      721.60     86.02 o
   7   3  13      106.31      165.15     58.61 <
  -8   4  13      648.37      600.45     99.65 o
  -7   4  13      237.37      208.16     67.04 o
  -6   4  13      782.18      804.53     98.25 o
  -5   4  13     3029.57     2874.61    157.00 o
  -4   4  13     1859.85     1858.55     84.89 o
  -3   4  13      623.92      718.23     55.24 o
  -2   4  13     1351.43     1328.66     55.94 o
  -1   4  13     3917.90     4021.67     69.57 o
   0   4  13      249.12      373.45     24.46 o
   1   4  13      839.53      638.54     33.31 o
   2   4  13     1692.80     1685.66     78.99 o
   3   4  13     3313.07     3501.06    114.13 o
   4   4  13      219.20      158.12     48.49 o
   5   4  13      469.17      412.67     68.17 o
   6   4  13      434.00      416.74     75.06 o
  -7   5  13      310.36      378.93     79.27 o
  -6   5  13      170.49      202.40     72.67 <
  -5   5  13      798.50      938.06     96.98 o
  -4   5  13     2885.84     3014.88    151.52 o
  -3   5  13      320.78      417.30     44.84 o
  -2   5  13      127.87      125.80     26.71 o
  -1   5  13     3132.71     3195.64     70.00 o
   0   5  13     2394.54     2384.08     59.17 o
   1   5  13      109.02       89.81     28.67 o
   2   5  13      264.13      313.29     61.14 o
   3   5  13     1504.22     1424.94    104.85 o
   4   5  13      803.55      857.66     87.14 o
   5   5  13       26.74       13.21     52.99 <
  -6   6  13      572.64      570.09     94.45 o
  -5   6  13       17.15      108.65     59.31 <
  -4   6  13      774.65      693.63     81.94 o
  -3   6  13      264.87      279.84     58.61 o
  -2   6  13      242.71      351.39     47.09 o
  -1   6  13      575.09      681.83     49.19 o
   0   6  13     1501.97     1412.01     69.01 o
   1   6  13     1404.85     1392.75     93.47 o
   2   6  13      585.75      579.79     69.29 o
   3   6  13      313.50      376.40     62.69 o
   4   6  13      598.27      441.34     70.56 o
  -5   7  13      259.80      314.56     68.87 o
  -4   7  13       31.28       25.86     38.09 <
  -3   7  13      604.98      468.89     58.33 o
  -2   7  13     1333.43     1381.51     83.07 o
  -1   7  13      295.34      432.48     44.27 o
   0   7  13      135.04      194.67     44.70 o
   1   7  13      445.55      394.82     59.59 o
   2   7  13      645.58      689.84     76.74 o
   3   7  13       56.37       31.34     47.51 <
  -3   8  13       89.17       63.81     56.22 <
  -1   8  13      363.61      301.63     71.96 o
   0   8  13      207.17      241.47     71.82 o
  -2  -8  14      247.24      323.27     77.73 o
  -1  -8  14      855.77      919.93    107.10 o
   0  -8  14      300.35      401.98     81.10 o
   1  -8  14      118.69      110.76     65.22 <
   2  -8  14       60.24       51.58     61.42 <
   3  -8  14      541.42      392.15     81.52 o
  -4  -7  14      693.41      730.74    102.75 o
  -3  -7  14     1067.58      977.27    109.91 o
  -2  -7  14      862.74      818.45    101.76 o
  -1  -7  14       63.97       75.62     53.13 <
   0  -7  14      447.01      341.27     70.70 o
   1  -7  14      250.55      385.26     79.13 o
   2  -7  14       15.02      218.56     63.53 o
   3  -7  14      532.50      773.75     97.54 o
   4  -7  14     1009.92      985.57    107.24 o
   5  -7  14      692.69      539.02     68.31 o
  -5  -6  14      288.90      241.89     75.20 o
  -4  -6  14       14.02      -63.53     66.20 <
  -3  -6  14       47.33       72.39     61.42 <
  -2  -6  14     1091.24     1002.43    102.60 o
  -1  -6  14       68.16      117.92     53.83 <
   0  -6  14      662.88      729.19     64.23 o
   1  -6  14     2405.71     2351.89    105.56 o
   2  -6  14     2801.56     2742.49    161.78 o
   3  -6  14      311.92      198.04     43.29 o
   4  -6  14        5.81       29.94     54.39 <
   5  -6  14      258.92      231.35     62.55 o
   6  -6  14       52.12      135.49     44.70 o
  -6  -5  14      635.68      620.83     92.34 o
  -5  -5  14      183.94      297.83     75.62 o
  -4  -5  14      473.34      396.92     77.16 o
  -3  -5  14      483.47      372.61     68.59 o
  -2  -5  14     3000.01     3026.27    157.14 o
  -1  -5  14     3023.69     3100.34    119.47 o
   0  -5  14     3097.19     3008.98    116.52 o
   1  -5  14       14.87      137.32     55.66 <
   2  -5  14      227.43      277.45     46.10 o
   3  -5  14      834.09      756.46     64.51 o
   4  -5  14       18.66      119.61     38.37 o
   5  -5  14      751.66      712.19     79.98 o
   6  -5  14      715.75      744.94     69.57 o
   7  -5  14      489.10      362.07     65.78 o
  -7  -4  14      616.66      581.89     95.01 o
  -6  -4  14       32.26       47.93     60.30 <
  -5  -4  14      471.03      455.96     73.09 o
  -4  -4  14     2201.22     2354.70    139.85 o
  -3  -4  14      653.82      609.30     84.05 o
  -2  -4  14      902.39     1039.40     91.78 o
  -1  -4  14      988.66     1123.45     71.96 o
   0  -4  14     3224.89     3090.64    151.38 o
   1  -4  14      469.94      503.04     72.53 o
   2  -4  14     1129.86     1174.19     99.37 o
   3  -4  14     2380.33     2484.85    100.22 o
   4  -4  14     1981.72     2059.54     75.20 o
   5  -4  14       71.77      199.02     35.00 o
   6  -4  14       43.56       94.59     32.33 <
   7  -4  14      284.09      392.85     64.65 o
  -7  -3  14     1119.50      919.08    103.45 o
  -6  -3  14       44.62       93.47     61.98 <
  -5  -3  14      193.12      156.72     60.02 <
  -4  -3  14     1452.05     1383.75    109.63 o
  -3  -3  14     3727.25     3806.48    164.59 o
  -2  -3  14      277.86      261.57     56.64 o
  -1  -3  14      533.68      615.49     74.63 o
   0  -3  14     4548.00     4452.47    144.49 o
   1  -3  14      847.73      990.91     71.40 o
   2  -3  14      585.36      560.11     43.57 o
   3  -3  14       65.19      247.23     31.91 o
   4  -3  14     1468.99     1473.71     60.16 o
   5  -3  14      634.23      670.02     48.35 o
   6  -3  14      142.62       73.23     31.34 <
   7  -3  14      152.93      133.53     35.42 o
  -8  -2  14       64.99       -5.76     71.82 <
  -7  -2  14     1410.72     1535.27    130.15 o
  -6  -2  14     1347.94     1271.31    115.25 o
  -5  -2  14     3094.69     3092.33    154.89 o
  -4  -2  14      627.39      715.14     83.91 o
  -3  -2  14      321.49      286.03     59.17 o
  -2  -2  14     1172.15     1155.64     64.65 o
  -1  -2  14     2457.14     2351.75     86.72 o
   0  -2  14      617.41      575.15     47.93 o
   1  -2  14     5319.34     5507.19    127.62 o
   2  -2  14     3436.52     3251.72    109.35 o
   3  -2  14     1626.04     1477.36     63.95 o
   4  -2  14      128.94      165.01     30.36 o
   5  -2  14      216.89      268.04     30.36 o
   6  -2  14     1144.55     1159.99     71.26 o
   7  -2  14       75.06       42.73     32.47 <
  -8  -1  14      691.04      592.29     95.86 o
  -7  -1  14       21.47       85.88     59.88 <
  -6  -1  14       21.43       86.86     60.02 <
  -5  -1  14     3446.02     3420.80    139.29 o
  -4  -1  14      761.71      836.86     59.17 o
  -3  -1  14      622.32      636.71     57.77 o
  -2  -1  14     2423.91     2432.01     86.44 o
  -1  -1  14    15410.37    16009.53    259.18 o
   0  -1  14     1439.89     1469.07     67.04 o
   1  -1  14     2777.78     2723.66     86.86 o
   2  -1  14     1361.25     1372.65     52.43 o
   3  -1  14      979.51      965.75     51.44 o
   4  -1  14       93.46       57.63     26.28 <
   5  -1  14      121.24      190.59     37.25 o
   6  -1  14     1341.53     1447.99     78.29 o
   7  -1  14      677.28      664.82     78.01 o
  -8   0  14      457.78      540.71     84.33 o
  -7   0  14      607.18      465.37     71.12 o
  -6   0  14      563.44      456.80     68.45 o
  -5   0  14     3354.18     3251.86    148.71 o
  -4   0  14     3519.86     3383.28    111.74 o
  -3   0  14     4818.16     4804.14    142.94 o
  -2   0  14      691.23      626.73     56.22 o
  -1   0  14     1148.39     1115.86     66.62 o
   0   0  14     1095.25     1154.37     49.33 o
   1   0  14     1100.78     1099.98     46.10 o
   2   0  14      107.82      170.63     25.44 o
   3   0  14     2969.25     3059.44     83.35 o
   4   0  14     1141.27     1178.26     46.24 o
   5   0  14     1765.25     1699.58     65.50 o
   6   0  14       89.06      187.78     54.53 o
   7   0  14      449.11      511.05     72.39 o
  -8   1  14      207.37      203.66     80.12 <
  -7   1  14      375.28      379.07     61.70 o
  -6   1  14     2694.08     2545.57    101.76 o
  -5   1  14        5.04       94.03     55.38 <
  -4   1  14      610.24      656.81     85.18 o
  -3   1  14     1011.86     1196.96     65.08 o
  -2   1  14     6372.81     6523.53    136.62 o
  -1   1  14     2323.31     2341.77     70.28 o
   0   1  14      662.89      629.68     38.37 o
   1   1  14     4757.22     5087.78     91.78 o
   2   1  14     3683.64     3538.17     79.55 o
   3   1  14       91.33       36.12     16.87 <
   4   1  14      109.89       43.85     19.96 <
   5   1  14     2276.29     2419.78     93.89 o
   6   1  14       93.66        6.18     41.46 <
   7   1  14       81.40      161.36     57.21 <
  -8   2  14       28.76       16.44     79.98 <
  -7   2  14       53.71      124.25     68.59 <
  -6   2  14     3217.25     3339.28    134.51 o
  -5   2  14      487.86      556.73     59.59 o
  -4   2  14     1273.91     1306.73     77.73 o
  -3   2  14      344.85      426.44     36.97 o
  -2   2  14     3940.82     3861.30     98.95 o
  -1   2  14     1966.94     1775.90     58.75 o
   0   2  14      353.77      328.33     29.52 o
   1   2  14     2021.59     2056.73     54.39 o
   2   2  14     2614.41     2729.56    102.04 o
   3   2  14     1237.03     1167.72     89.67 o
   4   2  14      368.30      271.97     51.44 o
   5   2  14     1922.87     2099.32    126.64 o
   6   2  14      781.56      821.96     89.95 o
   7   2  14      372.12      377.95     75.90 o
  -8   3  14      683.45      651.19    108.51 o
  -7   3  14      641.05      777.54    105.27 o
  -6   3  14      329.53      286.59     74.21 o
  -5   3  14     1212.81     1056.69    100.92 o
  -4   3  14     2271.59     2258.14    132.26 o
  -3   3  14      240.54      525.95     42.03 o
  -2   3  14     1232.98     1061.60     64.51 o
  -1   3  14      842.66      929.20     43.15 o
   0   3  14     3587.12     3725.81     67.04 o
   1   3  14      157.80      175.41     19.40 o
   2   3  14      956.80      820.41     58.61 o
   3   3  14      879.28      897.58     60.44 o
   4   3  14      937.32      982.61     90.94 o
   5   3  14      322.45      227.42     61.98 o
   6   3  14      300.74      259.46     64.80 o
  -7   4  14     1157.35      957.45    110.48 o
  -6   4  14       18.75      121.16     66.62 <
  -5   4  14       13.54      151.52     45.12 o
  -4   4  14     2272.20     2179.85     94.03 o
  -3   4  14     2124.54     1985.19    116.94 o
  -2   4  14      421.46      477.18     37.81 o
  -1   4  14      304.58      356.30     27.55 o
   0   4  14      916.94      873.54     36.54 o
   1   4  14      390.80      388.49     38.51 o
   2   4  14       99.09       64.80     30.22 <
   3   4  14      333.65      335.36     62.69 o
   4   4  14     2286.67     2594.77    142.80 o
   5   4  14      398.43      438.67     70.84 o
   6   4  14      163.73       78.71     52.71 <
  -7   5  14      850.59      729.19    104.57 o
  -6   5  14      336.75      376.40     80.12 o
  -5   5  14      835.24      848.38     96.98 o
  -4   5  14       30.15      234.87     42.03 o
  -3   5  14      864.13      858.08     60.72 o
  -2   5  14      357.75      432.06     49.05 o
  -1   5  14      456.62      581.89     33.17 o
   0   5  14     1033.45     1015.78     42.03 o
   1   5  14     2434.62     2537.00    127.20 o
   2   5  14     2179.23     2385.34    127.34 o
   3   5  14     1013.59      956.47     88.13 o
   4   5  14      167.13      133.95     54.11 <
   5   5  14      144.41      151.10     56.08 <
  -6   6  14       58.56      167.68     70.70 <
  -5   6  14      829.70      887.18    100.64 o
  -4   6  14      161.38      256.09     61.84 o
  -3   6  14       77.30      184.97     57.21 o
  -2   6  14      876.38      782.75     52.99 o
  -1   6  14     1822.81     1844.63     74.07 o
   0   6  14      324.91      363.47     54.68 o
   1   6  14       27.11       34.30     39.92 <
   2   6  14      500.19      537.76     74.07 o
   3   6  14      658.31      632.07     79.13 o
   4   6  14       44.00      117.64     56.78 <
  -4   7  14      504.63      227.42     63.53 o
  -3   7  14      292.65      309.64     52.00 o
  -2   7  14       29.25      113.99     39.50 <
  -1   7  14      492.07      543.24     60.30 o
   0   7  14      661.63      618.44     69.43 o
   1   7  14      193.39      168.81     50.60 o
   2   7  14      142.25       86.86     47.93 <
  -1  -8  15      221.22      377.53     85.74 o
   0  -8  15      369.28      420.12     81.94 o
   1  -8  15      376.71      431.50     85.74 o
   2  -8  15      331.59      154.47     69.71 <
  -3  -7  15       60.50      114.13     68.59 <
  -2  -7  15      804.29      816.34    101.34 o
  -1  -7  15      714.61      673.11     92.06 o
   0  -7  15       36.63      122.14     63.81 <
   1  -7  15      440.81      363.89     75.20 o
   2  -7  15     1411.32     1464.29    130.43 o
   3  -7  15      839.72      845.01    104.29 o
   4  -7  15       30.76      160.51     62.27 <
  -5  -6  15     1243.73     1210.31    127.62 o
  -4  -6  15      850.40      880.15    110.33 o
  -3  -6  15     1774.96     1795.86    138.73 o
  -2  -6  15      127.77      140.27     58.19 <
  -1  -6  15     1154.30     1271.59    117.22 o
   0  -6  15      475.25      419.27     62.12 o
   1  -6  15      520.51      572.20     63.25 o
   2  -6  15      439.11      498.97     80.12 o
   3  -6  15      889.27      874.81     98.81 o
   4  -6  15      536.74      441.90     75.48 o
   5  -6  15       15.10       14.20     52.43 <
   6  -6  15      746.83      770.38     78.43 o
  -6  -5  15      826.61      716.12     95.44 o
  -5  -5  15       18.55       40.20     55.66 <
  -4  -5  15      208.20      102.46     59.31 <
  -3  -5  15     2289.26     2231.44    144.49 o
  -2  -5  15       77.55       97.97     51.30 <
  -1  -5  15      725.83      715.70     86.30 o
   0  -5  15     2398.82     2229.19    103.59 o
   1  -5  15     3603.62     3604.51    178.93 o
   2  -5  15      215.59      310.91     51.72 o
   3  -5  15       72.38      192.28     36.12 o
   4  -5  15      532.06      588.78     58.33 o
   5  -5  15      449.03      438.95     52.85 o
   6  -5  15       12.69      122.28     41.04 <
  -6  -4  15      856.22      878.32    104.99 o
  -5  -4  15       88.84       -4.36     54.96 <
  -4  -4  15       51.37        4.78     56.36 <
  -3  -4  15     4865.75     4719.10    195.93 o
  -2  -4  15     5918.32     6469.70    224.46 o
  -1  -4  15     1848.28     1933.46     97.26 o
   0  -4  15      391.77      487.30     75.34 o
   1  -4  15     1749.49     1595.71    114.27 o
   2  -4  15     1071.80     1092.39     96.14 o
   3  -4  15       75.36      167.40     33.17 o
   4  -4  15       90.66      189.19     33.03 o
   5  -4  15     1905.95     1999.80     81.80 o
   6  -4  15      645.51      540.99     47.79 o
   7  -4  15      228.32      248.64     58.61 o
  -7  -3  15       71.14       10.82     59.74 <
  -6  -3  15     2088.91     1903.38    135.63 o
  -5  -3  15     2537.72     2627.10    149.97 o
  -4  -3  15     4124.38     4202.14    179.63 o
  -3  -3  15       52.88        1.41     50.74 <
  -2  -3  15      476.20      527.22     72.10 o
  -1  -3  15     1552.33     1545.53    109.91 o
   0  -3  15      800.20      815.92     87.00 o
   1  -3  15     1947.04     1706.89    114.83 o
   2  -3  15     3278.95     3283.76    110.62 o
   3  -3  15     4307.44     4258.08    105.98 o
   4  -3  15      598.69      590.19     54.53 o
   5  -3  15       42.62       45.12     28.53 <
   6  -3  15      349.05      399.74     48.91 o
   7  -3  15      336.76      372.05     51.86 o
  -7  -2  15      565.48      332.83     74.49 o
  -6  -2  15       36.70       51.02     53.69 <
  -5  -2  15      286.71      241.05     72.10 o
  -4  -2  15     6811.41     7275.78    232.48 o
  -3  -2  15      405.62      479.57     69.71 o
  -2  -2  15        1.61       29.24     45.26 <
  -1  -2  15     3086.78     3074.76    100.50 o
   0  -2  15     3562.09     3626.86    114.27 o
   1  -2  15     1082.84     1077.21     73.09 o
   2  -2  15      319.94      282.94     43.57 o
   3  -2  15     2190.20     2140.50     78.71 o
   4  -2  15     2548.78     2563.71     84.33 o
   5  -2  15      119.76      101.48     27.83 o
   6  -2  15      217.16      250.05     41.32 o
   7  -2  15      962.59     1077.77     74.35 o
  -8  -1  15      510.19      530.45     80.40 o
  -7  -1  15     1033.72     1097.31     97.83 o
  -6  -1  15     1438.54     1435.48    103.59 o
  -5  -1  15      544.02      635.44     71.54 o
  -4  -1  15     2178.95     2150.34    128.19 o
  -3  -1  15     1570.53     1585.17     82.65 o
  -2  -1  15     3182.84     3284.47    101.90 o
  -1  -1  15        1.22      -13.91     31.48 <
   0  -1  15     6501.29     6553.33    141.82 o
   1  -1  15     1526.58     1481.58     60.86 o
   2  -1  15     1904.42     1890.73     65.64 o
   3  -1  15      331.62      377.25     37.81 o
   4  -1  15     2001.20     2050.68     74.49 o
   5  -1  15     2004.41     1976.61     74.49 o
   6  -1  15      698.86      714.58     60.72 o
   7  -1  15      295.71      313.01     63.67 o
  -8   0  15      328.78      355.60     69.29 o
  -7   0  15      126.97      171.19     65.78 <
  -6   0  15      708.26      624.06     82.79 o
  -5   0  15     2287.30     2133.47    123.83 o
  -4   0  15      573.55      569.95     56.22 o
  -3   0  15      858.57      896.31     58.47 o
  -2   0  15     3837.36     3973.18    108.93 o
  -1   0  15     7148.77     7554.22    146.88 o
   0   0  15       26.33       -2.53     25.30 <
   1   0  15      718.33      802.14     42.17 o
   2   0  15     2806.14     2796.60     74.77 o
   3   0  15      426.32      424.75     39.50 o
   4   0  15      390.11      350.12     30.50 o
   5   0  15      808.53      793.43     49.62 o
   6   0  15     1214.35     1244.04    102.46 o
   7   0  15      162.62      139.43     54.68 <
  -8   1  15      402.54      528.34    104.99 o
  -7   1  15      321.69      283.50     54.11 o
  -6   1  15      807.87      769.11     78.01 o
  -5   1  15     4151.11     4234.33    166.70 o
  -4   1  15     1942.47     2083.57     98.95 o
  -3   1  15     1931.23     1978.16     93.33 o
  -2   1  15      730.14      808.89     54.11 o
  -1   1  15     2041.50     2129.11     74.77 o
   0   1  15      908.02      924.71     45.26 o
   1   1  15      141.87      166.13     25.86 o
   2   1  15     4285.28     4447.69     99.79 o
   3   1  15     3790.29     3776.13     75.20 o
   4   1  15     2437.24     2132.20     89.67 o
   5   1  15       67.68       45.26     46.80 <
   6   1  15      556.04      713.31     84.75 o
   7   1  15      179.72      124.95     55.66 <
  -8   2  15      519.55      501.22    102.75 o
  -7   2  15     1440.45     1467.10    135.92 o
  -6   2  15      463.76      610.00     94.59 o
  -5   2  15      307.69      325.52     52.43 o
  -4   2  15     1199.69     1354.66     83.07 o
  -3   2  15     3428.17     3474.50     96.98 o
  -2   2  15      123.06      161.92     33.45 o
  -1   2  15     1512.85     1363.94     51.44 o
   0   2  15     3100.97     3053.26     74.92 o
   1   2  15     5220.76     5332.48     89.25 o
   2   2  15      153.67       59.03     19.40 o
   3   2  15      146.80      106.26     44.84 <
   4   2  15     1807.49     1962.98    122.42 o
   5   2  15      279.20      178.08     55.80 o
   6   2  15      145.00      130.57     55.10 <
   7   2  15      214.71      275.35     68.17 o
  -7   3  15     1088.23     1098.43    119.47 o
  -6   3  15     1327.29     1363.80    127.34 o
  -5   3  15      177.20      295.02     69.15 o
  -4   3  15       94.07      213.22     61.56 o
  -3   3  15     4220.12     4455.84    126.22 o
  -2   3  15     2796.56     2733.92     74.49 o
  -1   3  15      490.57      488.43     34.72 o
   0   3  15      136.39      105.42     21.65 o
   1   3  15     3752.09     3545.62     70.70 o
   2   3  15      318.61      308.80     41.74 o
   3   3  15       60.24       95.44     35.14 <
   4   3  15      931.42     1076.64     97.40 o
   5   3  15     1808.80     2047.59    135.78 o
   6   3  15      450.85      434.73     76.60 o
  -7   4  15       23.84       50.18     60.72 <
  -6   4  15      705.56      636.71     91.08 o
  -5   4  15      498.18      490.81     57.35 o
  -4   4  15      208.72      369.94     47.23 o
  -3   4  15      410.02      396.50     44.56 o
  -2   4  15     2667.29     2547.68     69.57 o
  -1   4  15     2089.20     2120.26     63.53 o
   0   4  15      775.37      769.67     35.56 o
   1   4  15     2058.52     1944.42     77.59 o
   2   4  15     1804.77     1850.53     89.25 o
   3   4  15     1291.65     1421.70    105.42 o
   4   4  15      218.94       54.11     45.12 <
   5   4  15      248.50      210.27     60.72 o
  -6   5  15       18.74       32.19     66.90 <
  -5   5  15      462.42      428.97     79.98 o
  -4   5  15     2130.80     2169.73    134.93 o
  -3   5  15      128.15      149.83     50.88 <
  -2   5  15       82.61       24.32     22.21 <
  -1   5  15     1491.94     1375.74     66.34 o
   0   5  15     1527.61     1557.62     63.11 o
   1   5  15      171.61      204.37     51.58 o
   2   5  15       85.32       17.43     41.04 <
   3   5  15     1352.14     1543.42    115.68 o
   4   5  15      497.30      487.02     76.04 o
  -5   6  15       25.20       76.18     69.43 <
  -4   6  15      559.99      510.91     82.22 o
  -3   6  15      567.47      511.90     76.04 o
  -2   6  15      344.43      387.09     40.20 o
  -1   6  15      354.20      319.90     37.53 o
   0   6  15     1079.01     1037.29     84.75 o
   1   6  15      793.77      848.24     84.47 o
   2   6  15      423.07      508.52     71.12 o
   3   6  15      178.44      101.06     58.75 <
  -4   7  15      127.40      174.01     62.83 <
  -3   7  15      316.49      155.03     44.98 o
  -2   7  15     1099.77     1136.66     80.40 o
  -1   7  15      645.39      669.88    112.58 o
   0   7  15       49.46       71.82     43.99 <
   1   7  15      105.87       17.43     43.15 <
   0  -8  16      945.15      870.03    117.36 o
   1  -8  16      196.55       75.06     71.82 <
  -3  -7  16     1173.14     1023.51    118.49 o
  -2  -7  16      777.32      694.48     98.25 o
  -1  -7  16        8.92      -14.06     60.16 <
   0  -7  16      155.08      127.90     64.23 <
   1  -7  16       66.18      -31.91     66.62 <
   2  -7  16        6.38      107.95     67.33 <
   3  -7  16      685.39      701.51     99.65 o
   4  -7  16      540.91      453.43     87.28 o
  -4  -6  16       47.49      -22.21     61.84 <
  -3  -6  16      614.03      484.21     85.46 o
  -2  -6  16      913.40      875.93    103.59 o
  -1  -6  16       32.87       66.48     55.80 <
   0  -6  16      167.08      235.01     67.89 o
   1  -6  16     1601.51     1434.64    131.70 o
   2  -6  16     1225.50     1207.08    118.63 o
   3  -6  16       75.76      101.62     60.72 <
   4  -6  16        7.48       83.63     55.80 <
   5  -6  16      249.44      221.23     59.88 o
  -5  -5  16      650.02      793.85    103.31 o
  -4  -5  16      305.45      203.94     61.98 o
  -3  -5  16      416.53      534.81     78.57 o
  -2  -5  16     2227.92     2460.68    150.25 o
  -1  -5  16     1405.29     1255.15    110.90 o
   0  -5  16      440.27      495.59     61.70 o
   1  -5  16       19.59      165.01     60.72 <
   2  -5  16     1178.78     1387.27     89.39 o
   3  -5  16      488.79      438.25     44.70 o
   4  -5  16       31.71       40.06     35.42 <
   5  -5  16      341.59      457.50     68.87 o
   6  -5  16      635.48      662.29     71.40 o
  -6  -4  16      135.13       -0.28     56.64 <
  -5  -4  16      311.92      369.24     78.85 o
  -4  -4  16      336.22      373.17     70.42 o
  -3  -4  16      696.76      871.58     96.84 o
  -2  -4  16      420.67      383.71     69.57 o
  -1  -4  16      206.59      281.25     68.03 o
   0  -4  16     2451.89     2250.55    138.45 o
   1  -4  16      283.20      309.50     65.08 o
   2  -4  16      335.16      464.53     73.79 o
   3  -4  16      325.32      397.49     41.89 o
   4  -4  16     1655.07     1498.17     84.89 o
   5  -4  16       70.98      190.73     39.36 o
   6  -4  16      123.16      196.78     36.12 o
  -7  -3  16     1334.41     1274.83    124.25 o
  -6  -3  16      339.99      230.37     65.36 o
  -5  -3  16      215.59      157.98     58.75 <
  -4  -3  16     1110.22     1143.41    102.89 o
  -3  -3  16     2497.04     2694.84    145.05 o
  -2  -3  16     1339.29     1231.25    100.22 o
  -1  -3  16      644.52      588.50     78.01 o
   0  -3  16     1078.71     1164.77    101.06 o
   1  -3  16     1244.20     1260.35    105.27 o
   2  -3  16       60.34       92.20     34.86 <
   3  -3  16      145.29      233.18     34.86 o
   4  -3  16     2197.22     2217.94     98.39 o
   5  -3  16      923.23      866.94     55.52 o
   6  -3  16      121.21       99.79     38.09 <
   7  -3  16       20.58       67.47     44.13 <
  -7  -2  16     1111.10     1240.81    124.39 o
  -6  -2  16     1016.11      960.55    100.50 o
  -5  -2  16     2391.45     2478.39    147.16 o
  -4  -2  16      240.42      110.76     53.13 <
  -3  -2  16     1345.14     1389.80    105.84 o
  -2  -2  16      167.85      190.59     57.21 o
  -1  -2  16     1168.30     1131.04     96.00 o
   0  -2  16     1628.37     1638.86     81.94 o
   1  -2  16     4758.63     4910.82    147.58 o
   2  -2  16     2468.24     2542.90    104.43 o
   3  -2  16     2227.42     1959.60     78.71 o
   4  -2  16      129.54      260.17     35.84 o
   5  -2  16      225.35      286.59     39.64 o
   6  -2  16      188.68      229.81     44.42 o
   7  -2  16      114.55      108.51     54.25 <
  -7  -1  16       16.25       62.27     62.12 <
  -6  -1  16       12.56      -54.25     50.04 <
  -5  -1  16     1830.31     1789.39    124.39 o
  -4  -1  16      193.39      278.86     61.84 o
  -3  -1  16      543.72      577.54     56.08 o
  -2  -1  16     1051.12     1032.79     70.56 o
  -1  -1  16     6370.24     6817.29    147.86 o
   0  -1  16     3341.41     3291.64    102.04 o
   1  -1  16      823.01      679.86     51.44 o
   2  -1  16      162.23      220.11     30.78 o
   3  -1  16      995.76     1011.29     57.06 o
   4  -1  16       61.49       29.52     28.25 <
   5  -1  16      242.54      245.41     35.14 o
   6  -1  16      439.24      523.42     53.83 o
   7  -1  16      727.19      831.10     92.77 o
  -8   0  16     1504.48     1537.10    115.54 o
  -7   0  16      227.51      146.46     56.92 <
  -6   0  16      195.74      154.75     58.61 <
  -5   0  16      454.55      491.66     75.48 o
  -4   0  16     2682.79     2481.90    103.45 o
  -3   0  16     1044.16      973.62     66.48 o
  -2   0  16     1880.45     1901.84     79.27 o
  -1   0  16     2954.13     3054.10     84.61 o
   0   0  16     2479.33     2665.47     75.34 o
   1   0  16      630.17      685.62     42.87 o
   2   0  16      197.91      133.25     24.60 o
   3   0  16     2431.21     2499.61     71.82 o
   4   0  16     1315.64     1240.95     51.30 o
   5   0  16     1057.64     1078.75     70.98 o
   6   0  16       86.10      133.10     51.44 <
   7   0  16      342.19      323.13     70.84 o
  -8   1  16      321.53      340.84     91.08 o
  -7   1  16      129.62       88.55     55.52 <
  -6   1  16     1601.86     1447.71     97.12 o
  -5   1  16       15.92      228.96     51.58 o
  -4   1  16      337.24      397.07     44.42 o
  -3   1  16     1445.98     1540.89     84.75 o
  -2   1  16     5336.53     5635.94    108.79 o
  -1   1  16      485.58      411.40     36.54 o
   0   1  16      591.75      612.25     38.51 o
   1   1  16     4872.06     5086.51     97.12 o
   2   1  16     1313.67     1298.30     58.33 o
   3   1  16      145.81       66.06     24.60 <
   4   1  16      294.14      163.46     13.35 o
   5   1  16      852.27      962.51     95.01 o
   6   1  16      266.28      186.37     61.42 o
   7   1  16       34.75       58.05     52.57 <
  -7   2  16       20.43      222.92     77.16 <
  -6   2  16     1477.12     1556.50    134.65 o
  -5   2  16     1804.41     2090.32    143.37 o
  -4   2  16      408.39      539.73     56.08 o
  -3   2  16       20.34       -0.56     35.56 <
  -2   2  16     2598.57     2556.54     86.30 o
  -1   2  16      286.43      256.23     28.53 o
   0   2  16       64.68       44.56     22.63 <
   1   2  16      702.34      698.13     36.83 o
   2   2  16     3791.53     3355.03    120.03 o
   3   2  16      346.13      355.60     61.70 o
   4   2  16       53.25      163.89     53.83 o
   5   2  16      285.75      406.34     72.67 o
   6   2  16      526.31      676.63     88.83 o
  -7   3  16      772.46      789.63    111.32 o
  -6   3  16       83.20      215.19     70.00 o
  -5   3  16      483.81      499.95     79.27 o
  -4   3  16      395.74      390.60     51.30 o
  -3   3  16      379.86      461.30     42.17 o
  -2   3  16     1898.20     1787.57     63.25 o
  -1   3  16      983.97      934.54     46.52 o
   0   3  16     2772.14     3040.32     75.62 o
   1   3  16      541.44      472.54     32.89 o
   2   3  16      186.51      136.20     47.79 <
   3   3  16      234.86      158.97     51.30 o
   4   3  16      388.77      323.70     65.36 o
   5   3  16      106.37      105.84     56.22 <
   6   3  16      236.48      286.87     69.29 o
  -7   4  16      619.19      405.50     85.32 o
  -6   4  16       21.01       10.40     64.51 <
  -5   4  16       89.03      142.24     61.84 <
  -4   4  16     1516.86     1372.65    111.18 o
  -3   4  16     3026.17     3132.25    115.96 o
  -2   4  16      374.82      439.93     33.87 o
  -1   4  16       16.63       67.33     23.89 <
   0   4  16     1044.23     1019.30     40.76 o
   1   4  16      873.81     1019.30     71.26 o
   2   4  16      102.85        1.69     42.45 <
   3   4  16      136.34       66.06     44.70 <
   4   4  16     1228.57     1462.32    120.31 o
   5   4  16      358.03      348.15     70.98 o
  -6   5  16      397.90      301.49     77.87 o
  -5   5  16      416.00      449.07     77.87 o
  -4   5  16       21.01       95.72     53.97 <
  -3   5  16     1132.87     1104.90     96.28 o
  -2   5  16      376.63      395.66     48.77 o
  -1   5  16      449.89      421.52     42.45 o
   0   5  16      618.33      678.17     50.46 o
   1   5  16      861.18      797.22     83.35 o
   2   5  16      539.85      521.60     74.07 o
   3   5  16      384.69      232.48     57.49 o
   4   5  16      128.07      133.25     56.92 <
  -5   6  16      753.47      661.87     90.52 o
  -4   6  16      281.47      346.33     70.70 o
  -3   6  16       45.12       49.62     52.57 <
  -2   6  16      168.21      193.82     37.53 o
  -1   6  16      609.61      477.32     52.85 o
   0   6  16      324.49      459.05     63.81 o
   1   6  16      109.16       57.35     45.40 <
   2   6  16      352.35      283.50     61.70 o
   3   6  16      438.84      468.61     78.85 o
  -3   7  16       59.00      114.55     46.95 <
  -2   7  16       31.97       56.08     55.80 <
  -1   7  16      521.81      306.83     94.87 o
   0   7  16      544.88      491.80     67.89 o
   1   7  16      108.51      153.63     52.71 <
  -2  -7  17      634.62      668.76     97.97 o
  -1  -7  17      859.71      920.35    109.49 o
   0  -7  17       11.72      -25.30     57.06 <
   1  -7  17       42.51      195.65     72.67 <
   2  -7  17      457.89      365.02     78.57 o
   3  -7  17      358.17      538.88     90.80 o
  -4  -6  17     1214.96     1221.56    129.17 o
  -3  -6  17      434.24      476.20     86.58 o
  -2  -6  17       46.19      210.83     64.65 o
  -1  -6  17      565.29      538.32     85.18 o
   0  -6  17      276.11      289.82     72.67 o
   1  -6  17      182.62      308.66     76.74 o
   2  -6  17      518.45      452.72     83.91 o
   3  -6  17     1060.12     1066.52    113.01 o
   4  -6  17      543.87      542.82     87.99 o
   5  -6  17       30.01       88.55     58.05 <
  -5  -5  17       62.49       20.52     55.10 <
  -4  -5  17      406.71      455.54     80.96 o
  -3  -5  17      282.81      175.83     57.21 o
  -2  -5  17      278.44      382.73     86.02 o
  -1  -5  17      413.59      345.48     66.90 o
   0  -5  17     2260.33     2425.40    151.52 o
   1  -5  17     3081.61     2920.99    171.48 o
   2  -5  17      925.89      986.55    104.71 o
   3  -5  17      161.64      179.91     45.68 o
   4  -5  17      189.66      185.39     42.17 o
   5  -5  17      246.99      192.56     61.98 o
   6  -5  17       11.43       99.09     45.40 <
  -6  -4  17     1279.76     1193.73    118.35 o
  -5  -4  17      274.06      416.60     80.26 o
  -4  -4  17       14.17       63.67     50.46 <
  -3  -4  17     2028.74     2032.97    138.31 o
  -2  -4  17     2284.19     2429.48    145.61 o
  -1  -4  17      697.74      512.74     77.30 o
   0  -4  17       48.85      168.38     64.65 <
   1  -4  17     1989.31     1938.94    132.54 o
   2  -4  17      389.89      373.03     72.39 o
   3  -4  17       69.93       88.13     38.09 <
   4  -4  17      463.69      504.73     56.64 o
   5  -4  17     1276.50     1331.75     83.63 o
   6  -4  17      241.03      255.67     42.03 o
  -6  -3  17      636.16      579.36     87.42 o
  -5  -3  17      402.41      398.61     77.45 o
  -4  -3  17     1768.12     1729.24    123.27 o
  -3  -3  17       55.67       -8.85     51.72 <
  -2  -3  17     1248.77     1170.39    102.46 o
  -1  -3  17     1828.39     1887.08    125.94 o
   0  -3  17      286.79      332.69     68.45 o
   1  -3  17     1119.71     1009.74     96.14 o
   2  -3  17     1472.28     1552.14     81.94 o
   3  -3  17     2346.90     2396.87     82.93 o
   4  -3  17     1313.66     1356.63     82.08 o
   5  -3  17       38.17      109.21     32.47 o
   6  -3  17      270.14      344.08     44.13 o
  -7  -2  17      418.24      363.19     78.15 o
  -6  -2  17      166.65      182.86     69.71 <
  -5  -2  17      582.94      532.70     85.88 o
  -4  -2  17     2727.89     2817.55    152.08 o
  -3  -2  17     1034.68     1017.61     96.14 o
  -2  -2  17        0.77      -48.21     49.90 <
  -1  -2  17     1178.68     1135.26    100.07 o
   0  -2  17     6682.65     7149.98    230.93 o
   1  -2  17     1117.78     1122.18     78.15 o
   2  -2  17      107.64      142.52     40.90 o
   3  -2  17      980.55     1072.85     61.42 o
   4  -2  17     1521.46     1671.75     88.97 o
   5  -2  17       21.86       94.31     31.91 <
   6  -2  17       30.49       57.91     38.09 <
   7  -2  17      812.55      959.84     98.67 o
  -7  -1  17     1176.85      976.43     98.53 o
  -6  -1  17      640.83      686.47     91.36 o
  -5  -1  17      287.64      339.44     71.82 o
  -4  -1  17      832.80      838.83     91.50 o
  -3  -1  17     1729.92     1572.10    113.99 o
  -2  -1  17     1101.99     1060.34     96.84 o
  -1  -1  17        3.32       22.63     40.48 <
   0  -1  17     2273.72     2414.72    106.54 o
   1  -1  17     2004.65     2079.78     96.00 o
   2  -1  17      971.38      893.92     47.23 o
   3  -1  17      128.87      112.58     37.67 <
   4  -1  17      978.12     1015.08     60.16 o
   5  -1  17      323.22      322.43     40.06 o
   6  -1  17       94.38       46.66     51.16 <
   7  -1  17      230.77      425.18     76.18 o
  -7   0  17       17.41       62.41     71.26 <
  -6   0  17      381.06      358.83     75.90 o
  -5   0  17     2225.63     2186.32    133.39 o
  -4   0  17       58.81      191.01     42.87 o
  -3   0  17      442.88      414.77     53.97 o
  -2   0  17     6766.14     6996.08    174.43 o
  -1   0  17     2808.94     2887.12     83.35 o
   0   0  17       25.57        2.95     25.72 <
   1   0  17       26.63       22.63     25.16 <
   2   0  17     1389.97     1471.04     66.76 o
   3   0  17      353.03      300.65     31.62 o
   4   0  17      217.40      190.73     27.83 o
   5   0  17      432.60      495.17     74.07 o
   6   0  17     1372.73     1458.39    116.80 o
  -7   1  17       41.29       96.70     71.68 <
  -6   1  17      252.75      277.17     57.21 o
  -5   1  17     3516.55     3612.10    144.91 o
  -4   1  17     2061.06     2051.39     85.04 o
  -3   1  17     1197.41     1188.95     66.20 o
  -2   1  17     1219.94     1243.76     54.53 o
  -1   1  17     2021.26     2073.59     69.29 o
   0   1  17       75.57       85.88     25.30 o
   1   1  17       74.43       61.98     24.32 <
   2   1  17     2242.02     2493.01     80.26 o
   3   1  17     2828.17     2720.70     83.49 o
   4   1  17     1282.62     1280.59    108.51 o
   5   1  17      119.70      -13.21     49.90 <
   6   1  17      293.84      322.15     65.36 o
  -7   2  17      512.91      429.95     94.87 o
  -6   2  17      592.79      645.28     96.70 o
  -5   2  17     1110.92     1156.34    115.96 o
  -4   2  17      445.02      479.71     57.63 o
  -3   2  17     1704.36     1749.62     90.10 o
  -2   2  17      263.34      266.77     34.72 o
  -1   2  17     1005.91      966.17     49.76 o
   0   2  17     1428.62     1334.42     53.27 o
   1   2  17     2970.79     3091.21     76.88 o
   2   2  17      180.39      128.89     35.42 o
   3   2  17      437.06      489.13     73.79 o
   4   2  17      435.33      501.36     78.15 o
   5   2  17      602.94      498.12     78.29 o
   6   2  17      101.94       69.01     53.69 <
  -7   3  17      495.07      556.59    101.90 o
  -6   3  17     1442.70     1734.02    142.24 o
  -5   3  17      168.79      372.05     75.06 o
  -4   3  17       87.49      162.34     42.87 o
  -3   3  17     2189.80     2278.24     84.61 o
  -2   3  17     1549.15     1601.19     62.12 o
  -1   3  17      294.78      304.44     30.08 o
   0   3  17      108.11      140.13     27.13 o
   1   3  17     2683.52     2709.60     72.10 o
   2   3  17      681.48      518.78     72.67 o
   3   3  17       18.89      -18.41     46.10 <
   4   3  17      389.47      381.89     72.67 o
   5   3  17     1233.17     1244.18    115.25 o
  -6   4  17      644.66      612.11     99.93 o
  -5   4  17      329.90      350.68     73.37 o
  -4   4  17      636.22      741.42     88.55 o
  -3   4  17      950.71      861.46     68.17 o
  -2   4  17     1641.10     1591.49     71.68 o
  -1   4  17     1200.05     1311.93     54.39 o
   0   4  17      569.76      508.10     40.48 o
   1   4  17      634.54      693.63     84.89 o
   2   4  17      471.44      505.99     76.74 o
   3   4  17      634.02      604.94     84.89 o
   4   4  17      106.63      118.91     56.78 <
   5   4  17      312.35      324.54     79.13 o
  -6   5  17       27.19       79.55     70.56 <
  -5   5  17      294.68      291.65     77.59 o
  -4   5  17     1546.48     1611.59    122.28 o
  -3   5  17      132.94      159.11     39.92 o
  -2   5  17       10.89      -47.37     35.28 <
  -1   5  17      225.94      183.70     35.84 o
   0   5  17      820.78      879.59     69.29 o
   1   5  17       38.52       20.94     48.49 <
   2   5  17      282.48      102.46     52.71 <
   3   5  17     1071.75      987.81    103.03 o
   4   5  17      535.16      383.15     74.92 o
  -4   6  17      235.97      261.99     69.15 o
  -3   6  17      394.02      344.64     67.47 o
  -2   6  17       86.58      106.40     41.60 <
  -1   6  17       37.47       93.61     39.50 <
   0   6  17     1271.91     1190.35     97.97 o
   1   6  17      540.65      541.13     76.88 o
   2   6  17      276.66      217.30     60.30 o
  -2   7  17      877.61      648.24     88.97 o
  -1   7  17      606.46      398.33    109.91 o
  -2  -7  18      444.12      272.82     78.29 o
  -1  -7  18        4.87       93.19     68.59 <
   0  -7  18       93.83       92.06     72.53 <
   1  -7  18      197.54      210.13     78.57 <
   2  -7  18        5.36      216.17     69.43 o
   3  -7  18      437.24      436.00     84.47 o
  -4  -6  18      124.74      226.15     70.42 o
  -3  -6  18      279.38      229.38     64.09 o
  -2  -6  18      830.68      774.73    100.36 o
  -1  -6  18       93.30       34.58     54.53 <
   0  -6  18      130.94      138.59     62.69 <
   1  -6  18      859.17      893.08    108.51 o
   2  -6  18      929.52     1002.43    113.29 o
   3  -6  18      157.77      213.50     66.06 o
   4  -6  18       24.12       66.34     64.80 <
  -5  -5  18      780.36      611.69     93.47 o
  -4  -5  18       37.16       43.71     58.61 <
  -3  -5  18      109.16       91.08     63.39 <
  -2  -5  18     1126.22     1205.39    112.16 o
  -1  -5  18      720.00      776.56     95.58 o
   0  -5  18      154.77       57.06     57.06 <
   1  -5  18      124.72      255.53     74.49 o
   2  -5  18     1519.28     1278.48    116.52 o
   3  -5  18       52.30       48.63     39.78 <
   4  -5  18      162.53       88.41     38.37 <
   5  -5  18      107.42      131.98     55.66 <
  -6  -4  18       43.22      -38.93     56.92 <
  -5  -4  18       52.93      110.05     59.03 <
  -4  -4  18      111.67      156.44     55.94 <
  -3  -4  18      775.76      791.74     96.28 o
  -2  -4  18      427.05      458.49     74.49 o
  -1  -4  18     1230.40     1401.18    117.36 o
   0  -4  18     2054.16     2039.58    139.71 o
   1  -4  18      542.75      602.84     82.36 o
   2  -4  18      133.04      192.00     43.71 o
   3  -4  18      182.65      199.59     50.46 o
   4  -4  18      506.09      495.87     59.74 o
   5  -4  18       76.94      101.20     39.78 <
   6  -4  18      110.31      196.07     47.23 o
  -6  -3  18      185.56      -34.58     63.39 <
  -5  -3  18      135.93      233.88     70.14 o
  -4  -3  18      945.71     1041.79    103.45 o
  -3  -3  18     3932.62     4381.91    195.51 o
  -2  -3  18     1345.98     1284.66    107.24 o
  -1  -3  18       26.32       50.60     53.55 <
   0  -3  18       66.20      105.70     57.21 <
   1  -3  18     1711.51     1792.35    124.11 o
   2  -3  18       18.44       41.60     34.72 <
   3  -3  18      118.39      207.88     43.43 o
   4  -3  18     1050.56     1323.32     83.63 o
   5  -3  18      638.51      597.78     57.21 o
   6  -3  18       62.30       71.96     34.86 <
  -7  -2  18      592.58      428.69     93.89 o
  -6  -2  18      875.05      808.75    101.90 o
  -5  -2  18     1088.03     1085.22    107.38 o
  -4  -2  18      308.32      319.06     68.73 o
  -3  -2  18     1476.61     1462.04    114.13 o
  -2  -2  18      889.25     1065.54     96.14 o
  -1  -2  18      639.98      654.14     82.08 o
   0  -2  18      118.87       75.48     49.19 <
   1  -2  18      579.12      649.36     77.02 o
   2  -2  18     1112.41     1184.45     96.70 o
   3  -2  18     1232.15     1162.66     77.59 o
   4  -2  18       38.28       75.34     36.12 <
   5  -2  18      324.03      332.41     42.31 o
   6  -2  18      223.18      211.96     46.66 o
  -7  -1  18        5.73      -38.79     63.95 <
  -6  -1  18      165.30      102.32     61.14 <
  -5  -1  18      898.28     1060.62    104.99 o
  -4  -1  18     1436.45     1441.66    117.36 o
  -3  -1  18        9.54      -29.80     52.71 <
  -2  -1  18      667.40      581.19     76.88 o
  -1  -1  18     3618.63     3893.21    170.77 o
   0  -1  18     1808.19     1901.42     93.75 o
   1  -1  18      248.12      252.29     34.72 o
   2  -1  18       44.49       29.66     31.77 <
   3  -1  18     1216.34     1332.73     69.57 o
   4  -1  18       67.48       70.84     31.62 <
   5  -1  18       81.79       69.15     31.20 <
   6  -1  18      617.86      784.57     93.47 o
  -7   0  18      168.78      148.57     56.08 <
  -6   0  18      167.13      248.22     70.98 o
  -5   0  18      216.13      248.78     56.22 o
  -4   0  18     2143.50     1883.99    110.62 o
  -3   0  18       91.14      121.30     43.85 <
  -2   0  18      220.75      215.89     39.07 o
  -1   0  18     1559.62     1835.35     78.43 o
   0   0  18     1573.37     1759.88     71.40 o
   1   0  18      659.28      708.53     45.68 o
   2   0  18       66.99      -57.06     29.52 <
   3   0  18     1909.07     1991.65     78.71 o
   4   0  18     1019.24     1100.26     60.30 o
   5   0  18      411.65      415.34     76.04 o
   6   0  18       54.39        0.14     52.15 <
  -7   1  18      266.57      251.17     85.46 <
  -6   1  18      951.08      809.31     96.14 o
  -5   1  18      125.34      179.91     52.29 o
  -4   1  18      643.99      682.11     58.19 o
  -3   1  18     1825.96     1739.78     73.93 o
  -2   1  18      737.18      814.93     54.39 o
  -1   1  18      493.65      537.76     44.98 o
   0   1  18      594.21      644.16     44.98 o
   1   1  18      942.16      927.66     47.37 o
   2   1  18     1337.07     1328.94     63.67 o
   3   1  18       74.65       51.30     26.28 <
   4   1  18      825.02      856.40     96.28 o
   5   1  18      531.55      483.08     81.66 o
   6   1  18      262.50      193.40     64.94 <
  -7   2  18       16.56      -88.41     73.93 <
  -6   2  18     1231.05     1282.84    126.22 o
  -5   2  18     1826.78     2015.69    146.88 o
  -4   2  18      175.38      325.80     73.65 o
  -3   2  18       11.14        1.97     30.78 <
  -2   2  18     1017.10     1089.57     52.43 o
  -1   2  18      132.59      150.67     29.52 o
   0   2  18       30.86       35.28     25.58 <
   1   2  18      757.53      763.35     42.73 o
   2   2  18     2251.25     2103.95     95.58 o
   3   2  18      249.79      295.02     67.61 o
   4   2  18       44.82       15.74     51.16 <
   5   2  18      248.99      230.37     66.06 o
  -7   3  18      432.14      482.10     96.70 o
  -6   3  18      152.47      182.86     65.78 <
  -5   3  18      111.64      118.21     66.76 <
  -4   3  18      409.27      444.15     53.41 o
  -3   3  18      237.96      282.79     45.54 o
  -2   3  18      809.33      752.39     46.95 o
  -1   3  18     1397.78     1341.17     52.85 o
   0   3  18     2236.59     2428.77     71.54 o
   1   3  18      281.29      273.24     30.78 o
   2   3  18       90.91       12.09     48.63 <
   3   3  18      156.55      223.20     62.69 o
   4   3  18      328.87      270.71     65.50 o
   5   3  18       37.43      -11.53     52.85 <
  -6   4  18       63.93      104.15     65.64 <
  -5   4  18      139.92       18.83     59.31 <
  -4   4  18      442.30      319.90     57.06 o
  -3   4  18     1481.67     1457.12     86.30 o
  -2   4  18      120.82      214.77     43.29 o
  -1   4  18       18.80      -14.06     27.27 <
   0   4  18      939.56      957.45     58.19 o
   1   4  18     1075.70      891.53     95.44 o
   2   4  18       12.36       53.69     54.39 <
   3   4  18      160.58      168.95     60.86 <
   4   4  18      641.68      686.75     95.72 o
  -5   5  18      179.88      131.28     61.14 <
  -4   5  18       28.20      -77.16     60.44 <
  -3   5  18      554.42      394.25     50.88 o
  -2   5  18      411.90      342.25     46.52 o
  -1   5  18      162.53      135.21     34.58 o
   0   5  18      190.39      104.43     40.20 <
   1   5  18      716.54      594.54     83.63 o
   2   5  18      542.11      545.49     80.96 o
   3   5  18      128.01      117.92     56.92 <
  -4   6  18      282.49      381.74     76.04 o
  -3   6  18       23.36       94.73     55.94 <
  -2   6  18      225.51      195.51     60.16 o
  -1   6  18      715.04      660.46     65.22 o
   0   6  18       75.79       53.97     47.23 <
   1   6  18      139.74       86.58     51.30 <
  -1  -7  19      700.46      664.12    106.12 o
   0  -7  19      223.59      165.01     76.46 <
   1  -7  19       23.28      124.11     69.71 <
   2  -7  19      214.58      221.51     80.68 <
  -3  -6  19      317.05      348.71     88.27 o
  -2  -6  19       16.65       66.62     69.15 <
  -1  -6  19      361.84      440.36     84.33 o
   0  -6  19      289.57      192.98     68.87 <
   1  -6  19        3.93      128.33     68.45 <
   2  -6  19      484.48      596.65     91.64 o
   3  -6  19      618.96      624.34     95.01 o
   4  -6  19      305.46      254.54     69.43 o
  -4  -5  19       62.97      -40.62     61.98 <
  -3  -5  19      757.04      826.32    103.73 o
  -2  -5  19      118.15       45.82     56.50 <
  -1  -5  19     1028.92      951.83    111.18 o
   0  -5  19     1019.97      991.33    113.01 o
   1  -5  19     1529.86     1438.57    131.56 o
   2  -5  19      334.45      367.97     81.52 o
   3  -5  19       14.70      -42.73     37.53 <
   4  -5  19      120.07      186.80     43.99 o
   5  -5  19      268.09      287.15     71.12 o
  -5  -4  19       35.20       87.14     63.67 <
  -4  -4  19        1.90      -14.34     56.50 <
  -3  -4  19      865.71      698.69     89.81 o
  -2  -4  19     1792.16     2041.55    144.91 o
  -1  -4  19      293.34      366.28     75.90 o
   0  -4  19        2.99       40.76     56.78 <
   1  -4  19      717.85      798.07     99.51 o
   2  -4  19      264.30      375.14     72.39 o
   3  -4  19      262.71      285.18     54.96 o
   4  -4  19      205.73      283.64     46.38 o
   5  -4  19      585.42      630.81     67.89 o
  -6  -3  19      568.04      480.98     86.16 o
  -5  -3  19      681.38      680.28     91.78 o
  -4  -3  19      626.51      693.92     88.97 o
  -3  -3  19       39.48       13.49     54.53 <
  -2  -3  19     1191.94     1280.45    113.85 o
  -1  -3  19      612.06      579.93     82.65 o
   0  -3  19      935.05     1036.16    104.01 o
   1  -3  19       54.41       87.85     51.44 <
   2  -3  19     1193.07     1460.78     83.35 o
   3  -3  19     1140.95     1101.10     80.68 o
   4  -3  19      389.58      284.34     62.83 o
   5  -3  19      343.23      400.16     54.82 o
   6  -3  19      222.99      300.65     46.38 o
  -6  -2  19       62.91      186.37     70.98 <
  -5  -2  19      279.07      323.41     71.54 o
  -4  -2  19     2070.76     2240.57    143.93 o
  -3  -2  19     1113.62     1089.57    101.48 o
  -2  -2  19        0.10       39.92     47.51 <
  -1  -2  19       60.17      -10.12     50.32 <
   0  -2  19     1993.26     2167.91    133.95 o
   1  -2  19       15.74       64.80     51.72 <
   2  -2  19      181.78      258.62     74.77 o
   3  -2  19     1273.92     1369.14     85.46 o
   4  -2  19      998.32      960.27     73.93 o
   5  -2  19       18.79       15.32     30.22 <
   6  -2  19       56.61       15.32     55.24 <
  -7  -1  19      926.45      751.96    114.55 o
  -6  -1  19      378.22      398.75     82.51 o
  -5  -1  19      884.13      813.53     94.17 o
  -4  -1  19      429.49      295.59     68.17 o
  -3  -1  19      668.04      658.64     87.71 o
  -2  -1  19       74.86      104.71     50.60 <
  -1  -1  19        8.91       43.57     44.42 <
   0  -1  19     2272.87     2372.13    131.84 o
   1  -1  19     1690.25     1876.96     76.18 o
   2  -1  19     1321.85     1335.69     80.68 o
   3  -1  19       73.82       39.21     26.99 <
   4  -1  19      559.26      582.46     62.12 o
   5  -1  19      179.04      208.16     63.67 o
   6  -1  19      107.11      -18.83     59.31 <
  -7   0  19      360.26      289.26     58.05 o
  -6   0  19      391.15      480.27     63.39 o
  -5   0  19     1136.61     1178.12     96.14 o
  -4   0  19        2.20       22.63     61.98 <
  -3   0  19     1042.17      963.22     80.82 o
  -2   0  19     2002.29     2132.49    106.26 o
  -1   0  19     2704.38     3210.82    118.49 o
   0   0  19        4.90       15.88     27.55 <
   1   0  19      191.37      199.02     32.61 o
   2   0  19     1506.12     1623.40     73.09 o
   3   0  19      599.44      458.21     44.84 o
   4   0  19      110.23      125.09     32.05 o
   5   0  19      334.22      224.32     67.89 o
   6   0  19      591.91      760.68     98.95 o
  -7   1  19       16.30      -16.30     77.87 <
  -6   1  19       12.38       65.22     45.96 <
  -5   1  19     1681.16     1485.09    104.01 o
  -4   1  19      835.35      828.71     69.29 o
  -3   1  19       64.29      106.68     33.73 o
  -2   1  19       26.69       35.28     32.61 <
  -1   1  19     1729.87     1901.98     87.99 o
   0   1  19      398.01      450.05     40.48 o
   1   1  19        4.76       43.99     23.47 <
   2   1  19     1216.18     1283.40     63.81 o
   3   1  19     1721.45     1665.85     91.36 o
   4   1  19      163.34       30.50     54.53 <
   5   1  19      169.09      169.37     63.25 <
   6   1  19      179.15      236.27     67.61 o
  -6   2  19      489.06      489.41     88.97 o
  -5   2  19      295.11      283.92     55.24 o
  -4   2  19      477.35      495.17     62.69 o
  -3   2  19     1325.30     1533.44     92.34 o
  -2   2  19      371.66      374.72     40.06 o
  -1   2  19     1223.61     1134.41     55.52 o
   0   2  19     1413.45     1529.09     64.09 o
   1   2  19     1716.38     1614.40     58.75 o
   2   2  19       61.27      -10.26     54.11 <
   3   2  19      481.71      276.89     69.43 o
   4   2  19      239.00      124.95     55.38 <
   5   2  19      525.46      467.90     87.85 o
  -6   3  19      746.78     1014.66    122.00 o
  -5   3  19       12.64       59.45     57.91 <
  -4   3  19      175.82      162.48     45.40 o
  -3   3  19     1107.17     1054.16     76.74 o
  -2   3  19     1629.72     1685.52     92.91 o
  -1   3  19       25.07       55.38     26.85 <
   0   3  19      337.33      291.23     35.14 o
   1   3  19     1358.89     1486.22     87.00 o
   2   3  19      731.90      437.26     79.27 o
   3   3  19       16.08      -70.00     57.21 <
   4   3  19      107.64       95.72     57.91 <
  -6   4  19      365.35      337.05     84.61 o
  -5   4  19      203.04      261.57     74.77 o
  -4   4  19      251.74      274.22     52.99 o
  -3   4  19      217.17      156.44     44.42 o
  -2   4  19     1113.51     1017.47     73.93 o
  -1   4  19      695.39      718.93     54.53 o
   0   4  19      330.13      344.78     53.27 o
   1   4  19       47.92       14.90     48.49 <
   2   4  19      365.36      333.96     73.65 o
   3   4  19      264.87      176.40     60.58 <
   4   4  19       73.87       35.84     58.75 <
  -5   5  19      317.41      278.02     73.79 o
  -4   5  19      700.26      580.21     88.83 o
  -3   5  19      608.79      594.54     81.80 o
  -2   5  19        5.93       -2.53     40.76 <
  -1   5  19      193.02      124.25     40.48 o
   0   5  19      482.04      309.22     53.27 o
   1   5  19       55.45       21.22     52.00 <
   2   5  19      259.18      208.86     64.37 o
  -3   6  19      401.63      252.01     94.31 <
  -2   6  19      157.27      102.60     57.06 <
  -1   6  19       28.77       18.97     44.56 <
   0   6  19      558.22      555.33     81.24 o
  -2  -6  20      736.46      822.10    110.48 o
  -1  -6  20      133.87      135.21     67.47 <
   0  -6  20      254.80      222.64     75.34 <
   1  -6  20      343.53      496.44     94.73 o
   2  -6  20      643.92      605.93     92.91 o
   3  -6  20       56.39     -110.19     72.10 <
  -4  -5  20      141.74      178.22     77.16 <
  -3  -5  20       62.93      119.33     65.92 <
  -2  -5  20      112.88      -15.32     62.83 <
  -1  -5  20      324.41      388.91     82.08 o
   0  -5  20       41.35      105.56     68.17 <
   1  -5  20       70.63      169.93     65.50 <
   2  -5  20      524.02      619.28     91.50 o
   3  -5  20      645.20      565.17     68.17 o
   4  -5  20       46.50      -74.49     64.09 <
  -5  -4  20      159.45       72.10     60.30 <
  -4  -4  20      468.96      509.51     85.46 o
  -3  -4  20      342.19      367.97     77.45 o
  -2  -4  20      170.53      216.31     67.33 o
  -1  -4  20     1075.46     1222.68    118.49 o
   0  -4  20     1078.42     1103.49    112.30 o
   1  -4  20      766.70      695.32     92.91 o
   2  -4  20       33.31      133.67     62.27 <
   3  -4  20      689.62      638.54     67.89 o
   4  -4  20      247.43      175.83     47.93 o
   5  -4  20        9.20       87.99     41.32 <
  -5  -3  20       61.61       -4.64     61.42 <
  -4  -3  20      422.09      546.33     84.75 o
  -3  -3  20     2860.71     2954.17    169.79 o
  -2  -3  20      648.02      613.66     92.63 o
  -1  -3  20       36.50      123.55     60.58 <
   0  -3  20      407.43      464.25     78.85 o
   1  -3  20      590.61      561.79     81.10 o
   2  -3  20       19.70      118.07     55.38 <
   3  -3  20      114.17      152.64     43.57 o
   4  -3  20      661.08      681.55     69.43 o
   5  -3  20      494.57      537.34     64.23 o
  -6  -2  20      729.83      773.61    100.92 o
  -5  -2  20      108.57       28.67     58.89 <
  -4  -2  20      145.91      251.59     71.54 o
  -3  -2  20      686.51      877.06    100.64 o
  -2  -2  20      373.58      249.34     65.08 o
  -1  -2  20      734.27      729.90     89.25 o
   0  -2  20        2.55      -20.10     46.10 <
   1  -2  20     1561.28     1864.03    123.69 o
   2  -2  20     1311.89     1315.87     86.16 o
   3  -2  20      357.86      391.58     53.55 o
   4  -2  20       14.31        0.42     41.18 <
   5  -2  20      141.06      190.31     39.07 o
  -6  -1  20      193.60      206.47     67.61 o
  -5  -1  20      460.83      503.32     84.89 o
  -4  -1  20     1249.90     1210.73    113.85 o
  -3  -1  20       42.41       52.71     50.88 <
  -2  -1  20      612.60      477.60     77.73 o
  -1  -1  20     1654.59     1776.74    122.00 o
   0  -1  20     1340.86     1542.58     85.88 o
   1  -1  20       12.21       14.34     31.34 <
   2  -1  20      280.14      298.12     36.97 o
   3  -1  20     1242.75     1331.61     86.72 o
   4  -1  20      120.29       79.55     41.60 <
   5  -1  20       34.74       78.99     54.68 <
  -6   0  20      242.26      243.16     54.39 o
  -5   0  20       43.83       65.64     52.43 <
  -4   0  20     1146.58     1198.93     93.47 o
  -3   0  20      484.58      425.32     62.83 o
  -2   0  20        2.54      -15.32     44.13 <
  -1   0  20     1109.31     1246.01     81.10 o
   0   0  20     1546.21     1941.47     84.19 o
   1   0  20      880.09      834.61     51.02 o
   2   0  20       25.25       29.52     29.09 <
   3   0  20      411.57      488.00     57.91 o
   4   0  20      428.26      335.64     75.62 o
   5   0  20      128.71      136.76     62.27 <
  -6   1  20      434.01      434.87     91.64 o
  -5   1  20       91.40      176.96     49.48 o
  -4   1  20      766.80      642.89     64.65 o
  -3   1  20      698.59      735.94     70.28 o
  -2   1  20     1677.93     2091.58    102.89 o
  -1   1  20       45.28       72.39     29.80 <
   0   1  20      668.92      726.52     51.30 o
   1   1  20      115.02      172.46     30.22 o
   2   1  20      454.30      488.28     56.50 o
   3   1  20      318.88      290.53     73.51 o
   4   1  20      239.70      261.57     71.40 o
   5   1  20      493.50      442.60     82.65 o
  -6   2  20      726.33      724.13    105.70 o
  -5   2  20      634.57      609.44     95.44 o
  -4   2  20       11.78       35.28     46.38 <
  -3   2  20       41.72      -11.24     45.26 <
  -2   2  20     1403.35     1457.97     88.55 o
  -1   2  20      470.69      478.02     44.98 o
   0   2  20       85.89      119.19     28.81 o
   1   2  20      226.01      225.73     36.68 o
   2   2  20      778.43      609.58     92.20 o
   3   2  20      292.02      169.65     57.91 <
   4   2  20      212.77      150.25     66.76 <
   5   2  20      152.59      240.49     68.45 o
  -6   3  20       44.28      106.40     72.81 <
  -5   3  20      903.81      843.46    110.33 o
  -4   3  20      739.93      707.55     70.84 o
  -3   3  20      197.78      341.55     54.39 o
  -2   3  20      239.88      283.78     43.43 o
  -1   3  20     1458.93     1484.67     82.65 o
   0   3  20      606.61      690.26     55.52 o
   1   3  20      706.38      766.16     69.15 o
   2   3  20      157.73      121.16     59.03 <
   3   3  20      202.35      127.62     61.42 <
   4   3  20      221.74      175.55     63.25 <
  -5   4  20       36.86       47.93     61.56 <
  -4   4  20      272.59      231.91     68.31 o
  -3   4  20      777.19      841.36     72.39 o
  -2   4  20       31.33      132.82     43.01 o
  -1   4  20       68.87       83.35     37.81 <
   0   4  20      356.00      364.74     55.80 o
   1   4  20      395.13      219.26     65.08 o
   2   4  20       61.14       52.43     52.29 <
   3   4  20      119.05       73.65     50.88 <
  -4   5  20        2.60       95.01     55.52 <
  -3   5  20      401.47      350.12     69.86 o
  -2   5  20      287.49      275.91     56.92 o
  -1   5  20       83.41      143.22     42.87 o
   0   5  20       36.95       17.29     39.07 <
   1   5  20      589.07      350.26     69.71 o
   2   5  20      275.99      305.99     73.09 o
  -1  -6  21      465.87      343.65     84.47 o
   0  -6  21      154.93      251.87     80.12 o
   1  -6  21        7.46        7.45     69.57 <
   2  -6  21       71.99      166.70     71.40 <
  -3  -5  21      397.19      331.57     78.01 o
  -2  -5  21       54.21       26.42     61.42 <
  -1  -5  21      335.97      348.29     85.60 o
   0  -5  21      752.13      894.20    109.07 o
   1  -5  21      829.14      862.58    108.23 o
   2  -5  21      145.72      294.04     71.40 o
   3  -5  21       59.15       95.01     48.77 <
  -4  -4  21       11.66       19.40     55.94 <
  -3  -4  21      342.06      332.41     74.49 o
  -2  -4  21     1209.55     1189.93    118.91 o
  -1  -4  21       75.43      126.08     61.42 <
   0  -4  21        2.09       90.80     57.77 <
   1  -4  21      363.31      416.04     80.26 o
   2  -4  21      875.11      994.00    108.93 o
   3  -4  21        2.41       -2.95     45.68 <
   4  -4  21       20.15        0.28     42.59 <
  -5  -3  21      357.21      510.21     87.14 o
  -4  -3  21      249.54      276.19     69.01 o
  -3  -3  21       23.70       94.87     52.85 <
  -2  -3  21     1134.08     1309.40    119.05 o
  -1  -3  21      592.44      713.73     94.59 o
   0  -3  21      867.44      840.37    100.64 o
   1  -3  21        3.66       65.08     57.63 <
   2  -3  21      853.69      924.99     96.42 o
   3  -3  21      175.97      170.91     48.77 o
   4  -3  21       68.29       97.54     41.18 <
   5  -3  21      157.77      186.23     46.95 o
  -5  -2  21      113.05      181.46     71.40 <
  -4  -2  21     1337.96     1327.81    118.21 o
  -3  -2  21     1082.45     1047.41    107.95 o
  -2  -2  21        1.75      -77.59     57.63 <
  -1  -2  21      171.72      197.06     64.65 o
   0  -2  21      312.29      396.36     68.59 o
   1  -2  21       33.81      -28.25     47.79 <
   2  -2  21       99.95       85.46     49.33 <
   3  -2  21      387.91      448.37     59.31 o
   4  -2  21      450.92      472.96     63.25 o
   5  -2  21      121.08       -1.83     53.13 <
  -6  -1  21      421.90      324.68     75.76 o
  -5  -1  21      282.20      175.27     61.70 <
  -4  -1  21      145.62      160.23     66.48 <
  -3  -1  21      711.42      715.28     90.52 o
  -2  -1  21      240.69      192.84     62.97 o
  -1  -1  21        2.26       53.55     50.88 <
   0  -1  21     1302.02     1650.39    100.64 o
   1  -1  21     1375.27     1720.94     91.78 o
   2  -1  21      457.02      362.63     63.39 o
   3  -1  21      179.97      106.12     41.46 <
   4  -1  21      171.13      201.13     61.42 o
   5  -1  21      146.91      110.19     63.95 <
  -6   0  21      289.25      234.30     62.12 o
  -5   0  21      834.54      884.79     89.25 o
  -4   0  21        1.79       18.13     44.27 <
  -3   0  21      908.31      805.66     75.48 o
  -2   0  21      371.57      449.49     56.78 o
  -1   0  21     1463.43     1684.96    106.12 o
   0   0  21       23.39      -41.32     43.29 <
   1   0  21      294.18      303.60     36.54 o
   2   0  21      485.80      436.98     54.39 o
   3   0  21      290.16      156.58     40.06 o
   4   0  21       88.53       54.68     53.41 <
   5   0  21      337.62      366.42     81.94 o
  -6   1  21       18.53      -18.97     63.53 <
  -5   1  21      919.41      895.47     77.02 o
  -4   1  21      458.29      379.78     60.58 o
  -3   1  21       10.32       32.61     40.76 <
  -2   1  21       12.46      102.46     39.92 <
  -1   1  21     1409.90     1748.07     92.48 o
   0   1  21      443.69      478.73     43.01 o
   1   1  21        9.17        3.23     26.85 <
   2   1  21      284.33      256.65     44.42 o
   3   1  21      931.96      725.68     95.01 o
   4   1  21      293.98      165.01     65.22 <
   5   1  21       51.54      -10.96     57.06 <
  -6   2  21       68.60       35.84     69.15 <
  -5   2  21      189.07      139.15     67.04 <
  -4   2  21     1092.69     1198.08     81.80 o
  -3   2  21      932.12      952.39     83.21 o
  -2   2  21      248.77      252.29     49.90 o
  -1   2  21      271.79      191.86     41.46 o
   0   2  21      497.13      546.76     52.15 o
   1   2  21      485.71      388.21     52.15 o
   2   2  21       36.19       31.34     54.82 <
   3   2  21      251.49      172.60     66.20 <
   4   2  21      549.42      510.91     90.80 o
  -5   3  21      156.88      122.00     67.61 <
  -4   3  21        3.02        7.59     42.17 <
  -3   3  21      192.30      193.54     46.24 o
  -2   3  21      577.53      573.60     62.69 o
  -1   3  21       49.28       78.01     43.15 <
   0   3  21      161.72      213.50     46.52 o
   1   3  21      673.24      459.61     56.08 o
   2   3  21      477.27      317.51     74.21 o
   3   3  21       32.22      -56.92     58.05 <
  -4   4  21       49.28      182.86     67.61 <
  -3   4  21       19.80       -1.26     47.51 <
  -2   4  21      507.94      405.36     50.32 o
  -1   4  21      328.74      280.12     54.53 o
   0   4  21      244.33      209.57     52.15 o
   1   4  21      161.92      127.06     63.39 <
   2   4  21      502.18      422.36     85.46 o
  -3   5  21      324.58      272.11     68.59 o
  -2   5  21       47.66       69.29     48.49 <
  -1   5  21      125.80       54.25     46.38 <
   0   5  21      453.42      404.94     60.02 o
   1   5  21       72.77      -46.52     64.51 <
  -2  -5  22      264.35      313.29     76.46 o
  -1  -5  22      395.47      420.40     90.94 o
   0  -5  22        1.33        1.41     59.74 <
   1  -5  22       47.84      117.64     68.73 <
   2  -5  22      433.49      573.18     91.50 o
   3  -5  22      480.84      361.22     63.39 o
  -4  -4  22      336.35      297.83     75.62 o
  -3  -4  22      309.16      230.93     69.71 o
  -2  -4  22       69.47      143.37     67.61 <
  -1  -4  22      557.58      656.67    102.32 o
   0  -4  22      643.06      685.76     98.53 o
   1  -4  22      522.87      407.89     77.73 o
   2  -4  22       69.79       81.94     57.49 <
   3  -4  22       96.66      220.53     52.85 o
   4  -4  22       95.66        7.45     41.89 <
  -4  -3  22      316.62      364.88     79.27 o
  -3  -3  22      836.08      807.06    101.62 o
  -2  -3  22      392.03      327.21     75.06 o
  -1  -3  22       58.05       94.03     58.33 <
   0  -3  22       43.16       81.94     53.83 <
   1  -3  22      371.52      434.45     79.98 o
   2  -3  22       21.84       57.91     52.85 <
   3  -3  22       57.78      168.38     48.77 o
   4  -3  22      544.21      617.45     68.59 o
  -5  -2  22      266.35      274.36     80.26 o
  -4  -2  22       61.15       75.34     63.81 <
  -3  -2  22      447.57      564.18     92.77 o
  -2  -2  22      721.31      584.70     87.57 o
  -1  -2  22      339.60      368.25     72.67 o
   0  -2  22       16.83     -114.97     55.66 <
   1  -2  22     1168.61     1166.32    105.13 o
   2  -2  22      708.85      810.01     90.10 o
   3  -2  22      318.74      320.74     53.55 o
   4  -2  22       14.82       -6.61     40.06 <
  -5  -1  22      550.98      589.06     94.59 o
  -4  -1  22      604.39      513.73     90.66 o
  -3  -1  22       33.92       32.47     60.72 <
  -2  -1  22      281.55      305.14     72.39 o
  -1  -1  22      633.36      776.84     69.15 o
   0  -1  22      461.00      531.86     63.95 o
   1  -1  22       52.34       49.76     35.00 <
   2  -1  22      468.77      481.26     61.98 o
   3  -1  22      677.96      653.44     68.73 o
   4  -1  22      169.68      135.78     57.77 <
  -5   0  22        2.44       27.27     49.62 <
  -4   0  22      689.07      723.57     77.73 o
  -3   0  22       62.70       55.80     44.42 <
  -2   0  22       37.32       48.21     41.04 <
  -1   0  22      344.65      366.71     50.74 o
   0   0  22     1525.92     1818.77     92.20 o
   1   0  22      220.62      212.52     40.62 o
   2   0  22       29.34       54.68     35.70 <
   3   0  22      204.98      166.84     65.92 <
   4   0  22      468.85      477.04     83.77 o
  -5   1  22       74.34       43.85     50.18 <
  -4   1  22      511.53      487.72     65.78 o
  -3   1  22      367.47      287.57     67.04 o
  -2   1  22     1347.08     1677.23    117.64 o
  -1   1  22      153.94      195.79     44.13 o
   0   1  22      154.84      134.93     36.54 o
   1   1  22      162.04      173.44     55.24 o
   2   1  22      236.74      240.35     68.31 o
   3   1  22       85.96       43.57     54.25 <
   4   1  22      219.16      179.49     71.40 <
  -5   2  22      642.84      691.53     83.21 o
  -4   2  22      127.31      198.74     60.58 o
  -3   2  22       18.45       60.72     45.68 <
  -2   2  22      718.24      772.34     72.24 o
  -1   2  22      659.60      787.24     65.08 o
   0   2  22        7.88       -3.51     31.91 <
   1   2  22      162.39      167.68     57.06 <
   2   2  22      596.05      518.36     86.86 o
   3   2  22      485.33      373.87     83.63 o
   4   2  22       23.60      112.86     71.96 <
  -4   3  22      119.84      193.96     53.69 o
  -3   3  22       91.97      138.31     45.68 o
  -2   3  22      248.51      167.82     46.66 o
  -1   3  22      778.34      611.55     58.19 o
   0   3  22      292.86      301.63     50.74 o
   1   3  22      195.92      177.66     66.76 <
   2   3  22      301.62      164.45     67.33 <
   3   3  22      292.96      178.64     65.22 <
  -4   4  22      100.19       96.00     66.62 <
  -3   4  22      549.25      454.69     61.00 o
  -2   4  22       22.09       40.06     46.80 <
  -1   4  22      126.88       82.08     47.93 <
   0   4  22      388.35      388.63     59.45 o
   1   4  22      367.43      131.14     63.39 <
   2   4  22       86.53       73.79     65.50 <
  -1  -5  23        9.28      111.88     68.73 <
   0  -5  23      202.94      279.84     80.12 o
   1  -5  23      212.30      236.13     68.87 o
  -3  -4  23       51.56       35.00     64.09 <
  -2  -4  23      288.76      401.14     90.24 o
  -1  -4  23       33.75      -58.75     61.56 <
   0  -4  23       21.64      -43.71     53.83 <
   1  -4  23      329.13      473.95     80.68 o
   2  -4  23      521.43      564.75     87.28 o
   3  -4  23       10.25      -70.00     43.01 <
  -4  -3  23       41.39       -1.55     62.12 <
  -3  -3  23        0.77      -85.74     59.88 <
  -2  -3  23      416.44      494.75     94.03 o
  -1  -3  23      791.75      743.95     97.69 o
   0  -3  23      136.92       28.95     51.02 <
   1  -3  23      111.36      196.92     61.56 o
   2  -3  23      198.03      304.02     91.50 o
   3  -3  23       84.07      228.54     52.99 o
  -4  -2  23      357.20      264.10     73.37 o
  -3  -2  23      413.76      495.87     91.36 o
  -2  -2  23        0.42      -58.47     55.24 <
  -1  -2  23       95.33       51.72     48.49 <
   0  -2  23      523.93      503.89     79.98 o
   1  -2  23      420.22      279.98     66.62 o
   2  -2  23       46.03       48.77     45.26 <
   3  -2  23      120.69      135.21     45.96 <
   4  -2  23      315.44      366.85     76.18 o
  -5  -1  23        4.15       21.50     60.72 <
  -4  -1  23       68.21      243.44     73.09 o
  -3  -1  23      821.21      713.31     94.17 o
  -2  -1  23      110.29       76.18     54.11 <
  -1  -1  23        0.38      -34.44     43.57 <
   0  -1  23      440.21      556.73     58.33 o
   1  -1  23     1037.07     1256.27    106.68 o
   2  -1  23      274.22      327.77     54.82 o
   3  -1  23       66.84       98.67     60.86 <
   4  -1  23      165.55      120.17     62.69 <
  -5   0  23      231.52      251.03     61.56 o
  -4   0  23       41.03       53.97     47.51 <
  -3   0  23      142.62       67.33     43.71 <
  -2   0  23      507.79      513.30     60.86 o
  -1   0  23      527.17      602.70     59.45 o
   0   0  23       20.89        4.08     34.15 <
   1   0  23      251.42      310.77     61.42 o
   2   0  23      210.68      247.94     71.40 o
   3   0  23      105.72       54.25     63.67 <
   4   0  23       53.43      -41.32     57.49 <
  -5   1  23      277.19      165.85     72.10 <
  -4   1  23      445.03      500.09     65.22 o
  -3   1  23      158.93      161.07     46.38 o
  -2   1  23      387.06      448.37     68.31 o
  -1   1  23      953.80     1272.86     81.52 o
   0   1  23      300.26      430.24     53.69 o
   1   1  23       13.66       28.95     70.56 <
   2   1  23       88.58       90.80     62.27 <
   3   1  23      438.29      307.95     81.38 o
  -4   2  23      546.19      636.57     95.72 o
  -3   2  23      315.65      293.48     55.10 o
  -2   2  23      100.22      194.67     47.23 o
  -1   2  23      175.77       31.06     43.57 <
   0   2  23      248.48      269.30     58.19 o
   1   2  23      142.25       63.11     55.66 <
   2   2  23       42.21      -26.71     65.64 <
   3   2  23      193.61      192.42     70.98 <
  -4   3  23       12.13        3.23     52.43 <
  -3   3  23       97.28       29.38     43.57 <
  -2   3  23      227.69      199.45     48.63 o
  -1   3  23       19.16      -77.45     47.93 <
   0   3  23       45.79      -50.18     55.52 <
   1   3  23      427.24      227.42     71.82 o
   2   3  23      402.19      383.29     89.81 o
  -2   4  23      359.23      249.76     62.83 o
  -1   4  23      300.67      191.43     49.90 o
   0   4  23      154.19      175.55     69.57 <
  -2  -4  24       18.85      -26.85     59.59 <
  -1  -4  24      520.26      526.09     93.05 o
   0  -4  24      489.48      393.69     86.58 o
   1  -4  24      164.35      120.03     65.92 <
   2  -4  24       69.27       74.21     52.85 <
  -3  -3  24      497.40      623.78     96.70 o
  -2  -3  24      374.76      379.92     82.51 o
  -1  -3  24       48.74      164.03     65.92 <
   0  -3  24      167.98      250.33     69.01 o
   1  -3  24      674.98      803.69     98.67 o
   2  -3  24      135.29       61.56     52.99 <
   3  -3  24       32.83       68.87     41.46 <
  -4  -2  24        9.94       28.95     61.84 <
  -3  -2  24      414.74      472.96     88.69 o
  -2  -2  24     1133.91     1047.55    117.36 o
  -1  -2  24      142.56      196.21     64.94 o
   0  -2  24       15.73      -14.76     56.78 <
   1  -2  24      226.66      229.24     81.10 <
   2  -2  24      241.81      454.69     76.32 o
   3  -2  24      142.06      129.87     48.63 <
  -4  -1  24      556.56      397.63     83.35 o
  -3  -1  24       65.77       90.80     49.19 <
  -2  -1  24      154.27      184.41     49.48 o
  -1  -1  24      248.77      188.62     44.84 o
   0  -1  24      261.68      268.46     47.37 o
   1  -1  24      171.55      218.56     59.17 o
   2  -1  24      264.01      349.56     54.82 o
   3  -1  24      301.63      115.68     63.39 <
  -4   0  24      525.59      513.02     72.81 o
  -3   0  24      220.85      189.75     51.58 o
  -2   0  24        5.07      -21.79     39.21 <
  -1   0  24      189.12      216.73     54.11 o
   0   0  24      722.03      760.82     85.32 o
   1   0  24       55.57      140.84     51.86 <
   2   0  24       20.25      -32.33     57.63 <
   3   0  24      137.74       -1.97     72.39 <
  -4   1  24      149.19       66.06     44.42 <
  -3   1  24      751.96      659.20     69.57 o
  -2   1  24      301.29      382.03     54.39 o
  -1   1  24      286.74      274.22     50.04 o
   0   1  24       33.06      125.94     52.85 <
   1   1  24      181.36      296.01     74.49 o
   2   1  24      116.01      121.72     64.09 <
   3   1  24       28.00       29.24     75.34 <
  -4   2  24       66.38      113.99     60.44 <
  -3   2  24      163.39       57.91     47.65 <
  -2   2  24      213.18      212.66     48.07 o
  -1   2  24      387.43      427.99     55.38 o
   0   2  24        7.35      133.25     83.77 <
   1   2  24       72.64      -94.73     65.64 <
   2   2  24      550.69      461.58     89.67 o
  -3   3  24       52.74       71.12     48.07 <
  -2   3  24       86.35       44.84     47.65 <
  -1   3  24      327.07      305.14     60.86 o
   0   3  24      220.04      128.47     66.62 <
   1   3  24       14.55       28.95     57.91 <
  -2  -3  25      415.79      530.87     96.98 o
  -1  -3  25      275.30      269.72     72.95 o
   0  -3  25      123.20      153.49     64.09 <
   1  -3  25       62.73       -2.67     52.00 <
  -3  -2  25      417.82      472.26     90.66 o
  -2  -2  25        0.35       56.92     67.18 <
  -1  -2  25       37.40       -0.56     51.44 <
   0  -2  25      263.96      208.02     61.00 o
   1  -2  25       76.49       78.71     68.17 <
   2  -2  25       46.69      118.07     47.37 <
  -3  -1  25      325.26      328.05     60.86 o
  -2  -1  25       39.85       34.72     45.54 <
  -1  -1  25        3.78        8.29     41.04 <
   0  -1  25      205.35      112.16     72.10 <
   1  -1  25      331.50      453.85     75.34 o
   2  -1  25      144.70      210.83     76.18 <
  -3   0  25      104.03       61.28     48.49 <
  -2   0  25      260.11      217.86     49.76 o
  -1   0  25      267.22      277.17     55.66 o
   0   0  25        4.01       36.54     52.99 <
   1   0  25      117.80      128.04     81.10 <
   2   0  25      204.09      199.45     69.15 <
  -3   1  25       33.47      -48.91     54.11 <
  -2   1  25       43.38       12.37     42.45 <
  -1   1  25      314.35      303.32     50.46 o
   0   1  25      199.85       31.34     76.32 <
   1   1  25        8.68       58.33     55.10 <
   2   1  25       60.79       92.34     64.94 <
  -2   2  25      109.02      143.22     47.79 <
  -1   2  25       80.95      -57.63     80.96 <
   0   2  25      226.00      139.15    100.64 <
   1   2  25      107.93      165.85     70.84 <
  -1  -2  26       86.13       -4.50     53.55 <
   0  -2  26        4.22      -15.60     53.83 <
  -2  -1  26       68.70      102.32     44.98 <
  -1  -1  26      139.20      168.38     58.89 <
   0  -1  26       71.01       64.23     57.49 <
   1  -1  26       18.68     -101.76     53.97 <
  -2   0  26        1.12       21.65     38.51 <
  -1   0  26       50.11      173.58     57.91 <
   0   0  26      264.44      433.19     74.35 o
   1   0  26      277.40      219.97    101.62 <
  -1   1  26       31.12       16.44     70.56 <
   0   1  26      188.38       96.42     82.51 <
